# Supplementary material for: Novel genotyping approaches to easily detect genomic admixture between the major Afrotropical malaria vector species, Anopheles coluzzii and An. gambiae
Source: Mol Ecol Resour. 2021 Apr 1;21(5):1504–16. doi: 10.1111/1755-0998.13359 (PMC8252489; doi:10.1111/1755-0998.13359)
Supplement: Supplementary file 2 — Supplementary Material S1 [file MEN-21-1504-s003.xlsx]

## Sheet: Index
Novel genotyping approaches to easily detect genomic admixture between the major Afrotropical malaria vector species, Anopheles coluzzii and An. gambiae
Beniamino Caputo1§, Verena Pichler1§, Giordano Bottà1,2, Carlo De Marco1, Christina Hubbart2, Eleonora Perugini1, Joao Pinto3, Kirk A. Rockett2, Alistair Miles4,5, Alessandra della Torre1
SUPPLEMENTARY MATERIAL 2
Final Multiplex: Details on final mass-spectrometry multiplex for An. coluzzi/An. gambiae species-specific variants.
Selected SNPs:Details of all SNPS selected for their allele specificity between An. coluzzi and An. gambiae.
Test multiplexes: Initial Test Multiplex assay design details for Anopheles coluzzi and An. gambiae species-specific variants.
Assay_design codes: Description of assay design codes reported from the Agena SpectroDesigner Software.

## Sheet: Final Multiplex
Chromosome Arm	Chromosome position	GENE ID (AGAP)	An. coluzzi allele	An. gambiae allele	comment	Lee	WELL	TERM	SNP_ID	1st-PCRP	2nd-PCRP	AMP_LEN	UP_CONF	MP_CONF	TM(NN)	PcGC	PWARN	UEP_DIR	UEP_MASS	UEP_SEQ	EXT1_CALL	EXT1_MASS	EXT1_SEQ	EXT2_CALL	EXT2_MASS	EXT2_SEQ	EXT3_CALL	EXT3_MASS	EXT3_SEQ	EXT4_CALL	EXT4_MASS	EXT4_SEQ
X	18758300	AGAP000974	C	T	successful		W1393	iPLEX	Ag_Diagnostic_MS_X_18758300	ACGTTGGATGCGAGCACACTTAATATTTAAC	ACGTTGGATGGGGAGCAAATGAACCATGAT	143	74.7	76.4	47	23.1	h	R	7927.2	TCTTAGTTTAAAACATTCAGATAACT	T	8198.4	TCTTAGTTTAAAACATTCAGATAACTA	C	8214.4	TCTTAGTTTAAAACATTCAGATAACTG
X	19631625	AGAP001022	C	G	successful		W1393	iPLEX	Ag_Diagnostic_MS_X_19631625	ACGTTGGATGGTGACACAGCTGTCTCAGAT	ACGTTGGATGCTGTAATCGAGCTGCTCATT	135	89.2	76.4	46	33.3	d	F	5519.6	ATTTTGTTGTGAGCCAAT	C	5766.8	ATTTTGTTGTGAGCCAATC	G	5806.8	ATTTTGTTGTGAGCCAATG
X	20014696	AGAP001039	A	C	successful		W1393	iPLEX	Ag_Diagnostic_MS_X_20014696	ACGTTGGATGGTGACGGATCAGAGGACTTC	ACGTTGGATGACCTGCTCTCTGCTGGATAC	143	90.2	76.4	48	66.7	Dh	R	5164.4	aaCCAGATCCCAGGGTC	C	5451.6	aaCCAGATCCCAGGGTCG	A	5491.5	aaCCAGATCCCAGGGTCT
X	20128328	AGAP001043	C	T	successful		W1393	iPLEX	Ag_Diagnostic_MS_X_20128328	ACGTTGGATGCCCTCACCACTCACTCAATA	ACGTTGGATGCATCTCCACTTGAAAAACCAG	150	83.4	76.4	49	50	NULL	R	6042.9	taCACTAGGCGACTCTTCTT	T	6314.1	taCACTAGGCGACTCTTCTTA	C	6330.2	taCACTAGGCGACTCTTCTTG
X	20129288	AGAP001043	G	T	successful		W1393	iPLEX	Ag_Diagnostic_MS_X_20129288	ACGTTGGATGCCGTCCTTTTTTCCTGATCC	ACGTTGGATGAAACGCGTAAAACCTACAGC	98	98.5	71.9	53	40	d	R	8260.4	atCGTAAAACCTACAGCAAAATCGTTG	G	8507.6	atCGTAAAACCTACAGCAAAATCGTTGC	T	8531.6	atCGTAAAACCTACAGCAAAATCGTTGA
X	22164043	AGAP001061	C	T	successful		W1393	iPLEX	Ag_Diagnostic_MS_X_22164043	ACGTTGGATGAATGCTTTTATGCGCTGTAG	ACGTTGGATGGCAACAGGCACAAGCGAATGTAAA	146	42.2	76.4	47	38.9	Dh	F	5860.8	cAGCGAATGTAAACGTGTA	C	6108	cAGCGAATGTAAACGTGTAC	T	6187.9	cAGCGAATGTAAACGTGTAT
X	22798648	AGAP001073	A	C	successful		W1393	iPLEX	Ag_Diagnostic_MS_X_22798648	ACGTTGGATGTACTGTTCAGATGTACCTTC	ACGTTGGATGCAAGCTCGAATTTAGCTTGG	150	84.2	76.4	47	30.4	NULL	R	7323.8	gGGAATATTTGCCACTATTTTTTC	C	7611	gGGAATATTTGCCACTATTTTTTCG	A	7650.9	gGGAATATTTGCCACTATTTTTTCT
X	23468268	AGAP001082	A	T	successful		W1393	iPLEX	Ag_Diagnostic_MS_X_23468268	ACGTTGGATGCAGTAGTAATAGATGAGGCG	ACGTTGGATGACCTGTATCGACACGCTTTG	121	96.8	71.8	45	20.8	NULL	F	7969.2	ttATGAAATCAAAAAATCCTTAGTAA	A	8240.5	ttATGAAATCAAAAAATCCTTAGTAAA	T	8296.3	ttATGAAATCAAAAAATCCTTAGTAAT
X	24229846	AGAP001094	A	G	successful		W1393	iPLEX	Ag_Diagnostic_MS_X_24229846	ACGTTGGATGTATTGTCCAATGCCTCGCTG	ACGTTGGATGGTATTAACTTTGTCTCCAG	147	80.5	71.9	45	50	d	R	5385.5	ctTTCTCGAATTCCCCAG	G	5632.7	ctTTCTCGAATTCCCCAGC	A	5712.6	ctTTCTCGAATTCCCCAGT
X	24266728	intergenic	A	T	successful		W1393	iPLEX	Ag_Diagnostic_MS_X_24266728	ACGTTGGATGACCCCCTACTGTTAGGTTAG	ACGTTGGATGGCCTTTGTCCAGGTCAAAAC	107	99.8	71.9	49	29.2	NULL	F	7254.8	CAAAACCAACATTTGTTACATCTT	A	7526	CAAAACCAACATTTGTTACATCTTA	T	7581.9	CAAAACCAACATTTGTTACATCTTT
2L	209536	AGAP004679	G	A	successful	Y	W1393	iPLEX	Ag_Diagnostic_MS_2L_209536	ACGTTGGATGGCTAATGAGGTGTTCAATTC	ACGTTGGATGTACCAGTGGGCTAAGAAACC	100	94.4	97.7	46	42.1	NULL	F	8341.3	TACCAGTGGGCTAAGAAACCAGAATTG	A	8612.3	TACCAGTGGGCTAAGAAACCAGAATTGA	G	8628.3	TACCAGTGGGCTAAGAAACCAGAATTGG
2L	927247	intergenic	A	C	successful		W1393	iPLEX	Ag_Diagnostic_MS_2L_927247	ACGTTGGATGATAGGGCATCAGTGGATGGC	ACGTTGGATGCCTAGTACAGAATGTAAC	88	82.2	71.8	48	33.3	NULL	R	7346.8	CCTAGTACAGAATGTAACAAAAAC	C	7634	CCTAGTACAGAATGTAACAAAAACG	A	7673.9	CCTAGTACAGAATGTAACAAAAACT
2L	1274353	AGAP004691	A	G	successful	Y	W1393	iPLEX	Ag_Diagnostic_MS_2L_1274353	ACGTTGGATGTTAGCAGAGCACAACACACG	ACGTTGGATGGTAAGCTAAACCAAACCGAAC	123	92.5	76.4	47	31.8	NULL	R	6944.6	cCCAAACCGAACAAATTTTAATC	G	7191.7	cCCAAACCGAACAAATTTTAATCC	A	7271.7	cCCAAACCGAACAAATTTTAATCT
2L	1418210	AGAP004692	C	T	successful		W1393	iPLEX	Ag_Diagnostic_MS_2L_1418210	ACGTTGGATGCATCCTTATCATACTGAAACG	ACGTTGGATGGGTTGTTTCGAATGTGACTC	125	86.6	71.8	49	34.8	NULL	F	7059.6	TCGAATGTGACTCTTGTATTATG	C	7306.8	TCGAATGTGACTCTTGTATTATGC	T	7386.7	TCGAATGTGACTCTTGTATTATGT
2L	1776348	intergenic	C	G	successful		W1393	iPLEX	Ag_Diagnostic_MS_2L_1776348	ACGTTGGATGCAAAAAAAGAGATTTGTGCGG	ACGTTGGATGGTCACTAGTTTTCACTCGT	132	79.5	71.9	47	33.3	D	F	7117.7	agTATTGACAAATGATTCTGGTG	C	7364.8	agTATTGACAAATGATTCTGGTGC	G	7404.9	agTATTGACAAATGATTCTGGTGG
2L	1947574	AGAP004696	A	G	successful but excluded		W1393	iPLEX	Ag_Diagnostic_MS_2L_1947574	ACGTTGGATGTTGATCACTTTTCCTTTAC	ACGTTGGATGTTATCCAGTGCCAAGCTGCG	114	77.7	76.4	48	33.3	D	R	6413.2	TGCACTCAAATACTTAGTGAA	G	6660.4	TGCACTCAAATACTTAGTGAAC	A	6740.3	TGCACTCAAATACTTAGTGAAT
2L	2431005	AGAP004707	C	T	successful	Y	W1393	iPLEX	Ag_Diagnostic_MS_2L_2431005	ACGTTGGATGGCATCTAGAATATCGACACAG	ACGTTGGATGGGAACCGCCTCTACAGATTC	125	90.9	76.4	50	45	D	F	6132	ATGGATATTCCGATATGCCG	C	6379.2	ATGGATATTCCGATATGCCGC	T	6459.1	ATGGATATTCCGATATGCCGT
2R	8368731	AGAP001684	A	C	successful		W1393	iPLEX	Ag_Diagnostic_MS_2R_8368731	ACGTTGGATGATACTGCGCCAATGTACAGG	ACGTTGGATGTTAGCCTTCACTCCGGCCAG	92	94.1	76.4	51	66.7	d	R	4658	GGCCAGGTAGGCAGT	C	4945.2	GGCCAGGTAGGCAGTG	A	4985.1	GGCCAGGTAGGCAGTT
2R	17854287	AGAP002232	C	A	successful		W1393	iPLEX	Ag_Diagnostic_MS_2R_17854287	ACGTTGGATGTATTGACGGTGAATTTCCTC	ACGTTGGATGTTGGCATCCTCCAAACACTC	111	93.9	76.4	46	42.1	NULL	R	5669.7	CCAAACACTCCAATAACTC	C	5956.9	CCAAACACTCCAATAACTCG	A	5996.8	CCAAACACTCCAATAACTCT
2R	49438586	AGAP013121	C	T	successful		W1393	iPLEX	Ag_Diagnostic_MS_2R_49438586	ACGTTGGATGGAAGATAAAGATTTAAACAT	ACGTTGGATGATTACACCGCCATTCTGA	137	47.7	76.4	46	28	s	R	7559	GTTATAAAAATCATCTCATCTCATC	T	7830.2	GTTATAAAAATCATCTCATCTCATCA	C	7846.2	GTTATAAAAATCATCTCATCTCATCG
3L	129051	AGAP010311	C	C	successful		W1393	iPLEX	Ag_Diagnostic_MS_3L_129051	ACGTTGGATGGACTTCACATCAAAATTGACC	ACGTTGGATGGGTATACTGCGATATTTAG	124	77.5	76.4	46	33.3	NULL	R	6703.4	ccgcAAAAGGCACATTTTCGAT	C	6990.6	ccgcAAAAGGCACATTTTCGATG	A	7030.5	ccgcAAAAGGCACATTTTCGATT
3L	193173	AGAP010312	G	A	successful		W1393	iPLEX	Ag_Diagnostic_MS_3L_193173	ACGTTGGATGGAGGCATAGATATTCTTCCTG	ACGTTGGATGCGTCACAGCAGTTTGACATC	115	93.7	76.4	47	47.1	D	F	6351.1	ccccTTGACATCTGAAAGCCG	A	6622.3	ccccTTGACATCTGAAAGCCGA	G	6638.3	ccccTTGACATCTGAAAGCCGG
3L	367248	AGAP010314	A	C	successful but excluded		W1393	iPLEX	Ag_Diagnostic_MS_3L_367248	ACGTTGGATGCCGTTAAATTCTACACGACC	ACGTTGGATGGGCTATGGTGTGCTTATTCG	105	98.5	71.9	48	47.1	D	F	5087.3	TCGTTCTACCTTGCACT	C	5334.5	TCGTTCTACCTTGCACTC	A	5358.5	TCGTTCTACCTTGCACTA
3L	380974	AGAP010314	A	C	successful		W1393	iPLEX	Ag_Diagnostic_MS_3L_380974	ACGTTGGATGGCTCAGTATTTTTCATGAAAT	ACGTTGGATGGCAGTATAAATTGCATTTTTAC	149	45.9	76.4	47	33.3	NULL	R	6686.4	tCCACGAATCGTATTAAATCAA	C	6973.6	tCCACGAATCGTATTAAATCAAG	A	7013.5	tCCACGAATCGTATTAAATCAAT
3R	34264	AGAP007732	A	G	successful		W1393	iPLEX	Ag_Diagnostic_MS_3R_34264	ACGTTGGATGATCCCTACTGACGCAGTAGC	ACGTTGGATGTTCTCCAGACAATGGTACGG	118	97.3	71.9	45	38.9	D	F	6805.4	gggaAAGTTCATGGTCTGTCTA	A	7076.6	gggaAAGTTCATGGTCTGTCTAA	G	7092.6	gggaAAGTTCATGGTCTGTCTAG
3R	38161	AGAP007733	A	G	successful		W1393	iPLEX	Ag_Diagnostic_MS_3R_38161	ACGTTGGATGCGTACGTTGTCGGCGTAATG	ACGTTGGATGACGTACAAACACACATCGCC	94	98.4	76.4	53	66.7	D	R	4551	GCCCGTGTTTCCGGT	G	4798.1	GCCCGTGTTTCCGGTC	A	4878	GCCCGTGTTTCCGGTT
3R	42848	AGAP007732	A	C	successful		W1393	iPLEX	Ag_Diagnostic_MS_3R_42848	ACGTTGGATGTCATCAATCTCGCCTGCAAC	ACGTTGGATGTCATGGATTTAACGCGATGC	101	92.8	76.4	46	41.2	Dh	F	5160.4	GCGATGCAATTTCCATT	C	5407.6	GCGATGCAATTTCCATTC	A	5431.6	GCGATGCAATTTCCATTA
3R	50590	intergenic	T	G	successful but excluded		W1393	iPLEX	Ag_Diagnostic_MS_3R_50590	ACGTTGGATGACAGCATCATGAGGGAAACG	ACGTTGGATGAAAGCAAAGGGACAAGGGAC	118	98.7	76.4	46	53.3	Ds	R	5302.5	ggCGAAGCAAGGGACAA	G	5549.7	ggCGAAGCAAGGGACAAC	T	5573.7	ggCGAAGCAAGGGACAAA
3R	71973	intergenic	C	A	successful		W1393	iPLEX	Ag_Diagnostic_MS_3R_71973	ACGTTGGATGTTAGCAGTTCTAGACACAGG	ACGTTGGATGTGCGATGACGACGAGGTAAA	129	92.9	76.4	46	33.3	d	R	6435.2	ATCACGATTGATATGCTTATG	C	6722.4	ATCACGATTGATATGCTTATGG	A	6762.3	ATCACGATTGATATGCTTATGT
X	21721801				failed QC		W1393	iPLEX	Ag_Diagnostic_MS_X_21721801	ACGTTGGATGTTTGTTTCTATCTTGTGA	ACGTTGGATGTGGTATTGTCTACACTAG	105	54.3	97.7	47	41.2	h	F	8571.3	ATCCAAGCATTCTGAAACCGGATTATTGCGA	C	8818.3	ATCCAAGCATTCTGAAACCGGATTATTGCGAC	G	8858.3	ATCCAAGCATTCTGAAACCGGATTATTGCGAG
2L	1571929				failed QC		W1393	iPLEX	Ag_Diagnostic_MS_2L_1571929	ACGTTGGATGTGCGTGTTGCCGTTATACTG	ACGTTGGATGTGAAAAGGTAAAGGCACCCG	115	99.1	97.7	54	66.7	NULL	R	7155.1	AAAAGGTAAAGGCACCCGGGAAGT	T	7426.1	AAAAGGTAAAGGCACCCGGGAAGTA	C	7442.1	AAAAGGTAAAGGCACCCGGGAAGTG
3L	65133				failed QC		W1393	iPLEX	Ag_Diagnostic_MS_3L_65133	ACGTTGGATGAGATCTGCTGGATATCTGCG	ACGTTGGATGACAACAGCTCGCTATACTCC	122	98.1	76.4	45	53.3	D	F	4528	TCCCGCGTATCAATG	G	4815.2	TCCCGCGTATCAATGG	T	4855.1	TCCCGCGTATCAATGT
3L	413508				failed QC		W1393	iPLEX	Ag_Diagnostic_MS_3L_413508	ACGTTGGATGGAAACGTTCAATGGAAACCC	ACGTTGGATGTCTTTTTCTGGAGATGAGAG	98	93	97.7	48	42.1	NULL	R	8031.3	TTTTTCTGGAGATGAGAGACGTTTA	G	8278.3	TTTTTCTGGAGATGAGAGACGTTTAC	A	8358.3	TTTTTCTGGAGATGAGAGACGTTTAT
3R	35121				failed QC		W1393	iPLEX	Ag_Diagnostic_MS_3R_35121	ACGTTGGATGCGGATGACAAAATATCCATGC	ACGTTGGATGACGCCAAATGTGTTTGCT	114	81.8	76.4	46	43.8	D	F	4918.2	TGTGTTTGCTGCAATG	A	5189.4	TGTGTTTGCTGCAATGA	G	5205.4	TGTGTTTGCTGCAATGG
3R	97617				failed QC		W1393	iPLEX	Ag_Diagnostic_MS_3R_97617	ACGTTGGATGCTGCCACTAAACATAACACC	ACGTTGGATGTCTTTTGTAGCGATGTGTGG	111	96.7	76.4	52	52.6	dS	F	6951.5	ccccCAGGTCTATTGCTGCGACT	A	7222.7	ccccCAGGTCTATTGCTGCGACTA	G	7238.7	ccccCAGGTCTATTGCTGCGACTG

## Sheet: Selected SNPs
sequence_code	chr_valid	coord_valid	gene_symbol	strand	single_letter_code	reference_allele	alternate_allele	sequence	multiplex	assay_design_code
Ag_Diagnostic_MS_2L_209536	2L	209536	NULL	1	R	G	A	CAGTTGTTCAACCCTCTGAGTGTATGGAAATTATAAGGGAAGAATGTCGTAAGTTAAAGGTTTGTTTCATGACCAAATGATAACCGAATMACATTCCTACAATACATTTTTGTTGTAAtttttttttAATTTAACAGGCAAAYCTGTTCGTCGTACCATCAGAATTAAAAGCATACCAGTGGGCTAAGAAACCAGAATTG[A/G]TTAAHGAATCGTGTGATATCCTTGATATTCTTGAATTGAACACCTCATTAGCTATTCAGATAGCTACAAATTGGATGAACAAGAATATTTCCGAAATATCACAAGAAAACATAACATCAATTGTTACAAAACAAACAGTGGAAGGCATTGACCGCTGTTTCTGGCCGGGAAGGTTGCAGAGGATACTGTATGAT…	W1374	GOOD
Ag_Diagnostic_MS_2L_770749	2L	770749	NULL	1	M	A	C	ATTGAATTAATCTCTCTTGGAYATTCCTCCAATAGAAACTWGACAGCTGTTATGTTTTTTTCYTAARTACGCTYACAGGTGGCTGTCAACGGCTAGTTGATCCGCAAAARACTGATTTTTTACGATTCTAGTCAGACTTGAATGCGAGGCGAATCCCCAACGAATAAACTYTACTCCAGCGTTTCGAGCTGATTTTTTGC[A/C]ATGTTATCAGAAAATRCTCGAAAACATCGACGAATATTTCAAAAACAAATGAAATAAGWGAAATTTTGGCYAAGTGCCCGKAGAAATTGTTTATTTAGTTTTTTTACTTTCAAGTGAAATGTATTTRCGTGTGTAGTRTTATATTGTATGACTCTTGAAGCGCCCATTTTGGATTATGGRGACTTGAGCACCAA…	W1374	GOOD
Ag_Diagnostic_MS_2L_771465	2L	771465	NULL	1	W	A	T	ACGGCATTTTACGATAGCATAAAACAACTAATCTATTATCCWATTTACGTTTTTGTATGGAGCGTAACTTACAAGCAACGATCGTACTTTCGCGTAAAGTGAATTCATATCGAAAAATGCAATGCTTACAMATACCATTACCGTGTTGAATCGAACttttttttATCATAAAAAGTCCAAGGAGCGGTCAAATTAAAAGT[A/T]CTGACGTACTGAAAATGTTTRTACACCATGAATTGCGTGGGAATCGCGAGAAatKgccgatcccgtggtattgtcgtcaacacgcaagactcaattacatRtccgacgWgggtttacgttgcacttattattctgctatgggtaYtcaataagtcactgataRATAAATATCTGTWGTTGTGCTAACAAAAGAA…	W1373	GOOD
Ag_Diagnostic_MS_2L_772056	2L	772056	NULL	1	Y	NULL	NOT FOUND	TGTGACAAAAATATTRCTAGGTTCCCAGTTCACSTTTGTGCTTTATGATAGCttttttttATTTGCTCGTTTGTTCGTTTACTGTATAGAGTATATTATTTTATCTTTTGTTTTTCTGCATTCGAATCCATCGTTAGTTCATTGCCTTCTTATCGTCCAATCTCTCATTACGCTCAAGCGTTWTCTATTGTGCAAAAAAT[C/T]CCTCTTGCTACAGGTRTTATAGTTGGTGGATTCACTGTTTTTGCAAATGTGCGTTGTGTTGTGTAGAGTCTAGGCATAatacggtcgtcacacgaagcDcaaacttWagcgtaaacttaatttcagccatacaaccctataatattttgacaggaattttWcggtctcYcatacaaatcaagcgtaaacttctt…		255
Ag_Diagnostic_MS_2L_927247	2L	927247	NULL	1	M	A	C	TGCCWGCGARTTCATTTCTAMTTTATCCCTAATTCACTTCGAAATTCGAATTCGAACTAAGAAATTCAAATATAATGSAATATCCRAAAATAAACTTTTGAAGMTAAAGCAACACGAAAATTAGAGGTGCGGCTATWCACGCTAGTGTATGGCTAGYATAGGGCATCAGTGGATGGCTAGCSAACCGTCGTTAGATTGAA[A/C]GTTTTTGTTACATTCTGTACTAGGMCCAACTTTTTCAATAAATCTATTGTCAGCAATATGTATTTCATTTGAAWYYATCTCGATATTTGTGTCACAATTATTCTTCAATAAGWCTTCYGATTTACTTCCCCCGCTGCTATAARTGCCAGGTAATATAGAAAATTTGCCGAACGATCTTTTYTCCTCTTTATTGA…	W1375	GOOD
Ag_Diagnostic_MS_2L_987059	2L	987059	NULL	1	Y	C	T	CACTATGTCGTATTAAAATTATGCAAATTATGACCAAAGGGTAAATAACAGTTTTATTTTTCACATACCATGGCTTCCAGTTATCTGGTAGTGGATGAAGTAATCCTTGACGTGCAAGATATATTATGCTAGTCTCTTTTTCTGGGTCTATGCCGATTTTTACAGCATATTCAATTATTTCTGTCATTTCAATTTGTACG[C/T]CATACCRAGACAGRCATTGGCAAGGATATGGAAATAAAGAAACAATACATTTTAGAATATTTACAWTAATACGCTATTTTTAAATSTGGTAAAAAATACTAAGCAATCCAAAAATATCttttttttAGCTARCATCCACATTGGGTAYATAAAATTGTCTCCTACCTTCATTGGTTGGTTCATAAGTAGAATAG…	W1375	GOOD
Ag_Diagnostic_MS_2L_1205929	2L	1205929	NULL	1	Y	C	T	TAGAATCCCACCTAATTCATTTCTRTCGGCGACAACTTGGttttttttttAATTTTGTGTAGGTYATTTTAAACTTTTTATTATTAAAACCAATACCTTTTACCAATACCAATACCAATAAACCTTTTCACATGATTCTCAAATATAAATGATGACGATTGTATTCACTGATTGAAATATGTGTCTGTGATGATATACAG[C/T]AAAGGGATTCAGGGTTTTCACTCGTTAAAAAGCCTTTGGCACTCAATTTAAAGACTTTCTAAAGAGTATGAAGACCAACACCTTGAGTATGACACARTGATCCCCTTGTTCGGCCTTGTTATTGGTATTCTCCATATCGTGTGCCAAAATATTTCTCACAGGTSAAAAMCYCTGTAAAAATGGTGTACAGTGGC…	W1373	GOOD
Ag_Diagnostic_MS_2L_1274353	2L	1274353	NULL	1	R	A	G	GAAATGAACTATTTATtatatatacctggtggtctcgtcccatataaattgactactaatttRtatataaaaaaaatcctcccttggaagaacgggtgaaaCAAATTTACATATGAAYCGATCACTTTTCTTAGCAGAGCACAACACACGTAATAGACATTGATCTCCTCATTGAABATATTAGTTGCGTGAATAAAMAA[A/G]GATTAAAATTTGTTCGGTTTGGTTTAGCTTACAATTTTATGTGTTTTGWAGAACTTTTAGAGCATGgaacMaagatKtcaaaagtgtttgtgaattcgtcaaatcgccagaaagcttgttagcataaaaagttttacccgtgctgtaaaaaagagactttcaaatttggtaataaaaacatgctatgaaacatc…	W1375	GOOD
Ag_Diagnostic_MS_2L_1299662	2L	1299662	NULL	1	Y	C	T	ACCAAYGTAACACAATTTTTATATKAAAAARATATTATAAATTTACCTATCGCATGGAATTTGCAGAAAGAGCTCAAACGTAAGAGCACGAATAAATAGTCttttttttGTACTGAGACTCCAATTACTTCATTCGCCWTTGAACAATACTTTGTCRTTTGATKCACTGATAACATACACATTCATTTATATCTATCCAA[C/T]CGTAAAATAACCTTTTTACCCTATAAACGGTGTGCCTATTTTTGCTCTGGTKGATATTACCTAGtttttttttATAAAAGGGGCGCAACGCAACTTTCAATCGAGCAAAGCAAGCGCCGGTACAATTCAAACAATTTTGACACGCWCACTATGMCACAGGCACGCAGTAACATTAGGCCATCCATAGAAACACA…	W1374	GOOD
Ag_Diagnostic_MS_2L_1328734	2L	1328734	NULL	1	R	A	G	agaagaagaaaaagaagaagaagaagaGGACGATAAAAACAGTAGCATCAGTAGTAGTGAACAAACCACGCCTAAAAAATTAACAACTGCTGATGTTCaaaaaaaaaGTCTTATTATGGGTCGTATCTTTAAAAAGGGTGGAGCAAAAGATAAGCTTGTAAGTGATTCAGGGGTGAGAAAAAAATCAACCAGCGTTCCAG[A/G]AAATATTGTAATCGAGCCGGCAAAGGATGCAGGAACAGCAGCAAACAGTTCAAAATCGWCATCAACAGTCAAGTCCMCAGCAAAAGACTTTGATAAGCTATTTGACACATTAAAAAATGCAGCTGATCCATCATGTSAACATAACAGTAATGAATCCGCTAGCGAATATGATAATCTGCCCAAAGATTCRTTTT…	W1374	GOOD
Ag_Diagnostic_MS_2L_1329290	2L	1329290	NULL	1	K	NULL	NOT FOUND	CTAACGGAAAYGTGGGATTCTGAGGAGTTTGAAGACTTTCAAACTGATGACATCATAAAATTAATCAACATAACTGAAGATAATGAAGTAAATGAYCATATATCATCTAAGATAAAGGGTCCTGTTTCTCGGTTAGCCGAAGAAGCCATCGTTACTCAGTCATCACTTATAAGGGACATATGTCAMAATGAAAGGCAGCT[G/T]CGAAATACAGAAAAYATCTCCGAAAAGCATRGTGGTTTGAAACGGGGAATGCAATCCCTCAATGaaaaaaaaaCTTCCAAATTRGACACTGCGGTTACGGATGACACTATTCGGAAGGTTATGGAAAGTGTCATATTAGAAACAATGGGTAAAAGTTGTAATATAACCAAACGAAAGCCCATTGTAGCCATTGG…		211
Ag_Diagnostic_MS_2L_1330010	2L	1330010	NULL	1	S	C	G	GATGCTCTCCACGATTCAAACATCAAATCACTCACTGtaaataataataataacaataataacaccaataacaataatGWTAGCAAAGGTAATAAACTAGCYTCAAAAACACTGAAAGTAAATAAGAGTAAGAGAAAACCAAAAACTACACAAAAAGAGAGCATCAGTAAAATTTCTTCGATGTCAGCTGGAAAACAACG[C/G]AAAGCCACTCaaaaaaaaatgaaaaaCATTGCTTACGACCCGGATAGTGACTATGAGCAGAGCATCAAGTGTAAAAAGGTAAAAAGTAAATTATTGGAAAATGATATTGAAGCTAACTTGAAAATAGAACAGCTTCAATCAACGTTGTTCAATTCTGATGATAATGGCATTTTGTTAACGACGTCTCGCCGTAA…	W1374	GOOD
Ag_Diagnostic_MS_2L_1418210	2L	1418210	NULL	1	Y	C	T	CGTTTATTGTTAttttttgcatttttttCGTTGAGMTAWTATGATATTATTGTTGTGATTTTAAATAAATGGTTGAAACAACTTAAATTGTTCTGTAGATGCAACAACACAACGTTGTATACTATGATATCTAACAATTACCAATCCRTYCAATGTATTCAGCCATTTAGGGTTGTTTCGAATGTGACTCTTGTATTATG[C/T]GGAATAACAACTATAATGTTTAAACWGATAAACAAATAATAATATTACATTTTCGTTTCAGTATGATAAGGATGATGTATCGGATAKCATTGGAAATAGCGGTGTCGACACTGCTTTGACAAACCATCAAAGAAATCAAAGTTTTCAAAGCCGCTTTCATCGACGTCTATCGATAGAGTGTGCACGAGCACTGT…	W1375	GOOD
Ag_Diagnostic_MS_2L_1569012	2L	1569012	NULL	1	S	C	G	GATATCTCTTGGTACTAGGGGAAGCTTACCGCGACAACAATATGCTATATAATGGTCGATAGAGCAGGCAGGCAAGTACATTTGYYRCTGCTGATGTTGTTGTTGTTGATAATGATGATGATGTAGGTTTTGTGTTGATAGGCGCACGATGATTTTCTCCACCCCCTCTATMACACAGCGTTTTGTACCCTTGTGGGCAA[C/G]TTTGGCAGTAAAATATCGCAACGAATGCGCAAGGCAGTAGTCTTATCAAGGTTGATAAACGAAGGTCACCCTCACATAAGAAGTGTWGCAAAATCTGATTTGGTTGTAGTACAACTTTTTMGAGACATCTGCGTGCAATGTTACATGTAAATAGGTTTAAACCAATTGTATATACATTCATAAATGAAACACAC…	W1376	GOOD
Ag_Diagnostic_MS_2L_1570427	2L	1570427	NULL	1	S	NULL	NOT FOUND	ctttcagtgacttattgttaccgtagcaggatagtcagtcctacgtatgggggcacggtctattcgcggcttgaacccatgacgggcatgttgttaagtcgttcgagttgacgactgtaccaccagaccggcccTTCGACTAATMTACCCTKGTTAAAACAACATAMAAAACAAAAATKTATCKATATACCGCACAAATA[C/G]GGTGCTGCTGGAATAAAGAAAATCTCTTAAATCATACATTACAAACAACTCACCTTAACTTCTTGTAGCTAACCATTATCGTCGGCCATGGCGTGTTTCGCTTCAGTAAAACAAAATATTTTTTTCACKTGGGACACTTCACTGTTAAATTCATGAAGAAAACCTCTAGTTTTCATTCAGCTGATCATAAAATG…		110
Ag_Diagnostic_MS_2L_1571929	2L	1571929	NULL	1	Y	C	T	GGAGAAAAGGCTATTGCTCTTTTGACACATATTTAATTATAAAACATGGATCCAGCTATCGCAGCGCGCTACGTCTGGCGCCGTTGAAGGCACGAGTCTGCRACGGAGAGGCTCATCGTGCTTATCGTAGTGTGCGTGTTGCCGTTATACTGTTTGGCTWTTAGAAAAAGGAACCTCCRGAGAATTGTCGTCAAAGCAAA[C/T]ACTTCCCGGGTGCCTTTACCTTTTCATTCTACYGAAAGGGCTGATGTAGATCGGCAAAWGTTTTATTTTATTRAAWWGTGTTAACTGTCATATATTTTTTCAACACTCAGTTMTATACCAATGGTAATGTATGTTWTATATTTTAACTATCATGTTTAATATGTAAAAGTTGGCTACAAGGGCTGTTGAAAAAA…	W1374	GOOD
Ag_Diagnostic_MS_2L_1574428	2L	1574428	NULL	1	K	G	T	AGAAGCGCGAACAGCAATGAGCAGTATTCGACAGAGCCGTATGAAAGATATTAGCCATTTCTCCACATGTCCCACATGTTGCGGATATTATTTTGCTGTCTTTCATWGGCGGTAGTGGATCACACTATTTAAAAATAACACACTATTAAATATCTAAAAGATTTGCCACACAAATTTACCTAGTATTTGCACGATTAATG[G/T]TAGAGATGACAGCCTTCTGACTGTGKGACGATTATATGTAGTGAGAGTGGTTCTTGTATGTGAAGGgagagagagaaagagagcgattcagagaacgatagagagaTGTAGAAAGAGAAAAAGCACAAACGTATCATWTTAAGTTTTTTTCTCGGCTTTTTGGGGTCAACGACCGAAAGAGCGCGTGTTTTCAA…	W1374	GOOD
Ag_Diagnostic_MS_2L_1774816	2L	1774816	NULL	1	K	NULL	NOT FOUND	ATGCGTGCATTGTTTTCGTTCGAAAATACATCTGAATTCGATAAATATATGTGTTTGTGGMTTTTTGTATCTATACTGGAATTCATCGCTTCCATARCATATTCAACCTTTTTAGCAACGTGGGGAAGCYCTAATTCACTCCTACAAGCCAAATTATTACTTATATKTTCCTGGTTTGTTTCCTTTGCGGTTTTSACATC[G/T]ACMGATATTGCGTACTTATTACAATCCATTGACGAGAGTGTTGACAGTTTTAAGTCATTTGATGTMTKTTTCGTTAYAGCATAACTRTTTTTGCATATGTCTGGCAATTCTTCCTGTTTTTCTGTAACTGATTGMTTTACTTTCGCTTCAACATTTTTARGAGTTTCCTTTAACttttttttAATYGATGTGTG…		211
Ag_Diagnostic_MS_2L_1776348	2L	1776348	NULL	1	S	C	G	TGCTGTAACATCACGAAATACAATAggttttatgtttaaacttttttcacagtttttccgtttttCAKTTGATGTATGYGTGCCATCTGCTCTTAATTCACTCTTGTTTTTTATTAMGTCACTAGTTTTCACTCGTHCGCACTCAGCATCCWTAGAAACTTTCTTGCCATTATTAGTTTTATTGACAAATGATTCTGGTG[C/G]AATTATACCGCACAAATCTCTTTTTTTGTTATCTTCACTGATGCATGTCTTTAYATCGYGYCCGACACAACTCGTTGAATAAGATGACGGATAATCTTTCTTTGCGTTCATATTTTTCTTGCGATCGTGCACACCTCTATCGCGACTTAGTTCGTAACTGGAATATTCGCACAAACGATTCGGTTCACGAGATT…	W1374	GOOD
Ag_Diagnostic_MS_2L_1929179	2L	1929179	NULL	1	R	A	G	ctKttaaaatgttMatttattcRcgatgccggYTATCATGTCTTGACCTCTGAAATGTTCCATTGCAGGGAACTCCATMCTTCACCCACACTCATCCATAATTATTCACACATGATTGACCTRATCGAATAAACTTACCGCAAGATCATRACGGCTTCACAGGTGGATTGTTTGAGCTGCATTTGGATGGAGCTGAATTT[A/G]CGATGAATGATTTGTACCATACGTTCAATTTCTTTCGGAGTAATGGGCCTGTAACGATAAATTATGGCCAGATAAGTTATCTAAAATCAWCTCTCATCATCTTTTTAAATTACCTTGTACGGCTTTGCTCTCTTAGTAAGTTCATTACATGCGTGGTAAACTCGCTACAAGCTTGTTCATATTTTTCAAGCTCC…	W1373	GOOD
Ag_Diagnostic_MS_2L_1947574	2L	1947574	NULL	1	R	A	G	CAAATTTAATAAACTGTGTAGTGTATAACTATTATAACCATACAAATAATGGATGTAATATRTAGCTAAACTGACTAACTGTAAACCAAATGTAACATCTACTWACTTAATCATTACTAATTTACTTACTGAAACAAYRCATACTAAAAATGAATAACATGCWCTTTTGATCACTTTTCCTTTACAAAWAATAATAATAA[A/G]TTCACTAAGTATTTGAGTGCATAGTTGATACAGYGCAGTCGCAGCTTGGCACTGGATAAGTATTTCCAGAMAGCTCCGCATTTCATACACACTATCAAATAATACTACGACACCACAACTAACGctcttctcacgtcatggtttgaagggcgaaaaggggccgaaggcccaaatcgttaacaaYacaaccatac…	W1374	GOOD
Ag_Diagnostic_MS_2L_2005557	2L	2005557	NULL	1	K	G	T	atgacgtcactccaaataggataaYatgtccttgcAGTMAAATCAAATGTATAGCACAACAAATATGCGTCATATTTTTGGGKTTTAGGCCTTGTTYTGCCCGATTGAATAAATCGATATATTTTTACAAAACCAGATCACATGAACGGCAATATTYAACGTATATAATCAYAGAATGACAAAAAGCAGTTTGGTATAAA[G/T]SHGTGCTCACATTACTCGAGAGCAGGGGCGGAGCACTACGCAAACTAAGTGGCTACGTRGAGCTCCGAGGTGTCGAGAGAMCATTAGCAATTTAAATTKAACATGTTTGTGYGATAAAAATGGATKTCAACGGCYAGCAACTCAGATATTAGTTCAGGTTATTTCGTATCAATTGAATTAGGATTTGATAATGA…	W1373	GOOD
Ag_Diagnostic_MS_2L_2050540	2L	2050540	NULL	1	K	G	T	AGCCGGTTATTCCAGTATGTTTCATGTCTTGAGACTAAAAACCGGTTAGAACCAGCTTCGACTCCTTGCAAAAATATTTTGCAGACAATAGTGAGCCTTGAGGYCATTKGGAATCCTTGTGAGAAATATTGTTGGGATTCAAGATAACTGATTCTGTGTAGATACCGGATACCTTCTTTTGTTATGTTATGCWAATTAAT[G/T]AAATGGGCTAAAAAATACACATATATACACATGTGAACAATATATATTTTTACTGCACGTATCGGAGGCTAAGGTTCAATGAAACAYGATTGttttttttttCATACTTCTKATTYAGTACAGGCTTGTTTCGATGATTCCTTTCAGCTTTRACTTGTTTTTGATATTTTTGTCAGGTTMRAGTATTAACGTTG…	W1375	GOOD
Ag_Diagnostic_MS_2L_2050720	2L	2050720	NULL	1	M	A	C	GTTATGTTATGCWAATTAATKAAATGGGCTAAAAAATACACATATATACACATGTGAACAATATATATTTTTACTGCACGTATCGGAGGCTAAGGTTCAATGAAACAYGATTGttttttttttCATACTTCTKATTYAGTACAGGCTTGTTTCGATGATTCCTTTCAGCTTTRACTTGTTTTTGATATTTTTGTCAGGTT[A/C]RAGTATTAACGTTGTTATTCACCGCGTGCAAGATGTTAATCCACATCAATCTGATACTTCATGTCTATGAYCATATTTTTTATTTCTTCAGCATGATTTTCAACACGTTTCAAGCTGGATTGAGTTTCACACTTCTTTGTGTTGTGTTGAAAATCATGTGTAAMAACTTAAATTTTATTTTGAGRCAAATGCWT…	W1375	GOOD
Ag_Diagnostic_MS_2L_2076066	2L	2076066	NULL	1	M	A	C	GATGCWATACTCGAAAGCGCAAAAAAGGAAAATCATTGGACAACACAACGACCGAATCGATCACTGAGTGTCAAATCAAAACTATCAAAACTATCATCTCCGACCTATACACCTGCAGATGATCCAGCTGCTGATCTGTATCTCGAGCAAAGCCTTCCTCTCCAGATGCTTCGACACGACAGAGAAACGACAATGATTAA[A/C]GAAGAAACCAGTAAGCTGAACGAGCGAGAGGTAAAAACTCCAGWTATTAAACACGAAAAGTTATGCAGCACTGTTATAAACATATCGAARGCTGATTATACACGTCAATCTATTACTAAACACATTAGGGCYAGCCCGCTCGARACTGCGTGYCATTTACGTCGTCAAAAGGCGGTTCGAAGGAAGCATAAGCT…	W1373	GOOD
Ag_Diagnostic_MS_2L_2076374	2L	2076374	NULL	1	K	G	T	ATCTATTACTAAACACATTAGGGCYAGCCCGCTCGARACTGCGTGYCATTTACGTCGTCAAAAGGCGGTTCGAAGGAAGCATAAGCTTGAAGCTGCTAACAACGATGCAATACTGTATGCAAATACGGACGAGTATAGGCTAGATAACAATSAAATCACAAGTCCTGAAACACCTTACATYCCCTGCAGTCARTCGAAAT[G/T]TATTCAAATAAATGAAATGCAAACTCCGAACCGCAATGATTACCAAGGACAGGAASAAGAAAATCCCCCGWCTCAAYTTAAATTGTCAGATAACSCAACACCAGACATCCGCCCTATCGATCTGCAGGGGACCTCTACTCCAACAGGAGGGTCGATAGAAATCAGCCGAAAATGTCTARATTTTTCCCCAACTC…	W1376	GOOD
Ag_Diagnostic_MS_2L_2120222	2L	2120222	NULL	1	Y	C	T	CTAATTTACTGGATTTGTAGTCGAAACAGAGTGWTTTWGTTTTCAATGAATATAACGACTATTATCAACGATCAAGAAGTGAATCAGATCGGGACATTTTATGCGAATATCGAAYAATGCATGTTGGTAATATTAGGGWTTCRTTAGAKTAATTTGATGTCACTGATAAATTACGTAACGCAAAGARAARTTGGCGACTY[C/T]GCTACAAGTTTAATAGAATTTAACATTGGAAGCTACCCTTCTGAATAAATKGTGTAWTGGTTTTGGGTGTAACTKCTTCTTGATGACTGttcKttgcctttatgttgttttatgaaagtggcttgcaaggcctctttctcaacctccagtttcgtcgtagggcctacgctctctRRctttKtagaggccaagMg…	W1374	GOOD
Ag_Diagnostic_MS_2L_2250268	2L	2250268	NULL	1	Y	C	T	CGGACCGTGTGGCAAAAATTCTAACMTTTCCCGAGAAAGTGAATTCGGCCAACATAACGGTATGTATGATACTTATTTAATTTTACTACTTAAYRCYTAATTTTTTATGTKTTGTTTTACCAGCGAATGCGACAAYTAATCCGCAACGGCACGGAAAAACATCCGGGAGCAAACTATGTTCAACAAAAAGGTAGTGCGTT[C/T]AAAAAATACTTAGCGTATGGCAATCGCGACAAAGTGGCACAGGACCTGAAGTGCGGTGATATTGTAGAACGACACCTTATTGACGGCGATGTTGTCCTGTTTAATCGTCAACCGAGCCTGCACAAATTAAGCATTATGTGTCACGTGGCAAAGGTTCAACCGCAACGAACGTTTCGCTTCAATGAATGTGCCTG…	W1374	GOOD
Ag_Diagnostic_MS_2L_2381386	2L	2381386	NULL	1	R	A	G	TGTTTTCACTTTTTATAATAACGACCATTCTTGTTAATTGTATATTGATGATTATGCCTACCACGCCGACAGTCGAATCTACCGAGTAAGTATTAATGWATTGCAATTTARCTAAGCAARTCAATGTAATTAGTGTCCCTATATTTATCTACAATAGAAAGTGTCCCTCTTTACATAACGTTTAAAATCCTGAATCCGGA[A/G]AACTTTGCTTTTAGCGTTAAAATTTKGAAGTAATATTTTGAGTGTGGTAATTCAATGAATTTTTGTGAGCGTTGATGATTACGTTCACTGTTTGATTTCAAATGTATTCATTTAWTTTTCGTAAAATATGTAAGAATACCCTTAATAATTAGTCAAAGCTAACATTTATCGGTTTATTTYCATGAGCTGCTCTT…	W1376	GOOD
Ag_kdr_2L_2422651	2L	2422651	AGAP004707	1	Y	T	C	TAATATACTTTTTCCAGATAATGTGGATAGATTCCCCGACCATGATCTGCCAAGATGGAATTTTACAGATTTCATGCATTCCTTCATGATTGTGTTCCGTGTGCTATGCGGAGAATGGATTGAATCAATGTGGGATTGTATGCTTGTCGGTGATGTATCCTGCATACCATTTTTCTTGGCCACTGTAGTGATAGGAAATT[C/T]AGTCGTAAGTAATGCAAATTAACATGGACCAAGATCGTTTTTACATGACATTGTTTTGCAGGTGCTTAACCTTTTCTTAGCCTTGCTTTTGTCAAATTTTGGTTCATCATCCTTGTCTGCACCAACGGCAGATAATGAGACCAACAAGATTGCAGAAGCGTTCAACAGAATATCACGCTTTTCTAACTGGATTA…	W1374	GOOD
Ag_kdr_2L_2422652	2L	2422652	AGAP004707	1	W	A	T	AATATACTTTTTCCAGATAATGTGGATAGATTCCCCGACCATGATCTGCCAAGATGGAATTTTACAGATTTCATGCATTCCTTCATGATTGTGTTCCGTGTGCTATGCGGAGAATGGATTGAATCAATGTGGGATTGTATGCTTGTCGGTGATGTATCCTGCATACCATTTTTCTTGGCCACTGTAGTGATAGGAAATTT[A/T]GTCGTAAGTAATGCAAATTAACATGGACCAAGATCGTTTTTACATGACATTGTTTTGCAGGTGCTTAACCTTTTCTTAGCCTTGCTTTTGTCAAATTTTGGTTCATCATCCTTGTCTGCACCAACGGCAGATAATGAGACCAACAAGATTGCAGAAGCGTTCAACAGAATATCACGCTTTTCTAACTGGATTAA…	W1373	GOOD
Ag_Diagnostic_MS_2L_2429745	2L	2429745	AGAP004707	1	W	A	T	TAAATGCTCAGGTCGGTAAACAGCCTATACGGGAAACGAATATCTACATGTATCTGTACTTTGTGTTCTTTAYTATCTTTGGGTCATTCTTCACGTTGAATCTATTCATTGGTGTTATAATTGACAACTTCAATGAACAGAAAAAGAAAGCTGGTGGATCGCTAGAAATGTTCATGACAGAGGATCAGAAAAAGTACTAT[A/T]ATGCAATGAAAAAAATGGGTTCGAAGAAACCTCTAAAGGCAATTCCTCGTCCAAGGGTTAGTGTTTTCAGAAACGTTTGTTTGTGTTTGGAGCACTAATTTATTTTTTATTTTCCATTCTTTCCAGTGGCGGCCTCAAGCAATAGTTTTTGRAATAGTGACGAACAAAAMGTTTGACATGATTATCATGTTGTT…	W1373	GOOD
Ag_Diagnostic_MS_2L_2430786	2L	2430786	NULL	1	Y	C	T	TCATATCAATTTCAGATGTCAACCTCGGCTGGGTGGGATGGTGTTTTAGATGGTATTATCAATGAAGAAGAYTGTCTTCCACCAGACAATGATAAGGGCTATCCGGGAAATTGTGGTTCATCAACAATTGGCATAACGTACTTATTGGCGTATCTTGTAATAAGTTTCCTTATCGTTATTAACATGTACATTGCTGTTAT[C/T]CTCGAAAACTACTCGCAAGCTACGGAAGATRTTCAAGAAGGCTTAACTGATGACGATTATGATATGTACTAYGAAAYATGGCAGCAATTCGATYYTGACGGTACACAATACGTTCGATATGATCAGCTRTCAGACTTTTTGGATGTGCTGGAACCGCCTCTACAGATTCATAAACCAAATCGTTATAAGATTAT…	W1375	GOOD
Ag_Diagnostic_MS_2L_2430880	2L	2430880	AGAP004707	1	Y	C	T	AGGGCTATCCGGGAAATTGTGGTTCATCAACAATTGGCATAACGTACTTATTGGCGTATCTTGTAATAAGTTTCCTTATCGTTATTAACATGTACATTGCTGTTATYCTCGAAAACTACTCGCAAGCTACGGAAGATRTTCAAGAAGGCTTAACTGATGACGATTATGATATGTACTAYGAAAYATGGCAGCAATTCGAT[C/T]YTGACGGTACACAATACGTTCGATATGATCAGCTRTCAGACTTTTTGGATGTGCTGGAACCGCCTCTACAGATTCATAAACCAAATCGTTATAAGATTATTTCGATGGATATTCCGATATGCCGYGGAGATATGATGTYCTGTGTCGATATTCTAGATGCACTAACGAAAGATTTTTTTGYTAGAAAAGGAAAT…	W1375	GOOD
Ag_Diagnostic_MS_2L_2430881	2L	2430881	AGAP004707	1	Y	C	T	GGGCTATCCGGGAAATTGTGGTTCATCAACAATTGGCATAACGTACTTATTGGCGTATCTTGTAATAAGTTTCCTTATCGTTATTAACATGTACATTGCTGTTATYCTCGAAAACTACTCGCAAGCTACGGAAGATRTTCAAGAAGGCTTAACTGATGACGATTATGATATGTACTAYGAAAYATGGCAGCAATTCGATY[C/T]TGACGGTACACAATACGTTCGATATGATCAGCTRTCAGACTTTTTGGATGTGCTGGAACCGCCTCTACAGATTCATAAACCAAATCGTTATAAGATTATTTCGATGGATATTCCGATATGCCGYGGAGATATGATGTYCTGTGTCGATATTCTAGATGCACTAACGAAAGATTTTTTTGYTAGAAAAGGAAATC…	W1374	GOOD
Ag_Diagnostic_MS_2L_2430915	2L	2430915	NULL	1	R	A	G	GGCATAACGTACTTATTGGCGTATCTTGTAATAAGTTTCCTTATCGTTATTAACATGTACATTGCTGTTATYCTCGAAAACTACTCGCAAGCTACGGAAGATRTTCAAGAAGGCTTAACTGATGACGATTATGATATGTACTAYGAAAYATGGCAGCAATTCGATYYTGACGGTACACAATACGTTCGATATGATCAGCT[A/G]TCAGACTTTTTGGATGTGCTGGAACCGCCTCTACAGATTCATAAACCAAATCGTTATAAGATTATTTCGATGGATATTCCGATATGCCGYGGAGATATGATGTYCTGTGTCGATATTCTAGATGCACTAACGAAAGATTTTTTTGYTAGAAAAGGAAATCCTAYAGAAGAAACAGCCGAATTAGGTGAAGTTCA…	W1376	GOOD
Ag_Diagnostic_MS_2L_2431005	2L	2431005	NULL	1	Y	T	C	GCTACGGAAGATRTTCAAGAAGGCTTAACTGATGACGATTATGATATGTACTAYGAAAYATGGCAGCAATTCGATYYTGACGGTACACAATACGTTCGATATGATCAGCTRTCAGACTTTTTGGATGTGCTGGAACCGCCTCTACAGATTCATAAACCAAATCGTTATAAGATTATTTCGATGGATATTCCGATATGCCG[C/T]GGAGATATGATGTYCTGTGTCGATATTCTAGATGCACTAACGAAAGATTTTTTTGYTAGAAAAGGAAATCCTAYAGAAGAAACAGCCGAATTAGGTGAAGTTCAACAACGCCCAGACGAAGTTGGTTACGAACCAGTATCATCAACACTTTGGAGGCAGCGTGAAGAGTACTGTGCTCGACTGATACARCATGC…	W1375	GOOD
Ag_Diagnostic_MS_2L_11245789	2L	11245789	NULL	1	R	NULL	NOT FOUND	tgtgtgtgtgtgtgtgtgtgtgtgtgtgtgtttggatgtgtttgtatctgcaCAAGCTGCCTCGTATGCATGAYAGAAGCARTACAWGCTRCCTGTCTCTTGCAAGCATCATTTTCYHTACGCCCGRTGCACTRCCAGCGACATGCAAATACGCTCYTYGGTACCGACGCAATCGCTTCCAGYCTTTTTGCCAGCAAAGG[A/G]RTYCGATGTCCYGCACWCCATTCAAGCCACKGCTGCYKMATGTGWACCCTCRAACADRATAACAMGGGATGYGAGATAAATACACTTCTMKYCCGCTYGTTYGCCCAGYGWCGCYCGCAARCCACCAGARTTCATATTGCTCCAATTATCTGCAGACAACARACGGRATAAAGCATSTGCTACTRGCTGCAAYT…		120
Ag_Diagnostic_MS_2L_11245974	2L	11245974	NULL	1	R	NULL	NOT FOUND	TTTTGCCAGCAAAGGRRTYCGATGTCCYGCACWCCATTCAAGCCACKGCTGCYKMATGTGWACCCTCRAACADRATAACAMGGGATGYGAGATAAATACACTTCTMKYCCGCTYGTTYGCCCAGYGWCGCYCGCAARCCACCAGARTTCATATTGCTCCAATTATCTGCAGACAACARACGGRATAAAGCATSTGCTACT[A/G]GCTGCAAYTTTTGYTCAAGGCCTACAKTCRAGCCYGCTAATATGTACCGGTGGRTGSTTGMGAGAGAACAYAAGDGRAAGGRGAAAGAAGCAAAAAMTAAAWACGAACGRGCARAGGAAACTCCTGRCTGGCATCCGGTAAAGCGARCARCBTYGSADGCGAAAAATACTGSMHGAAACGCWAGATGAAGTRGG…		211
Ag_Diagnostic_MS_2L_11246242	2L	11246242	NULL	1	S	NULL	NOT FOUND	ACAYAAGDGRAAGGRGAAAGAAGCAAAAAMTAAAWACGAACGRGCARAGGAAACTCCTGRCTGGCATCCGGTAAAGCGARCARCBTYGSADGCGAAAAATACTGSMHGAAACGCWAGATGAAGTRGGTGCATGTTGACGGCTCTTGTTTTGTGCTCGAGAGTCATAATTCCHCTTGACAATGTAGGCATAGCTYCATTTY[C/G]TGRACAAAAGCGGTAGMRGCAYHGTGAGCTGTGTATRRARAMCAGWYGACGRAATCGCTGTCTGCWGSAATTGAAAATCACCAGCGCACAGGAAAYATTGVGCAACTCCTRVRWGHAGTHaaaaaaaaaaGAARACAWTWGHACBCTTTTGYATGCTTCATGAATGTTDMGAWARGRGCGADMTRTRCDATAAA…		211
Ag_Diagnostic_MS_2L_11271945	2L	11271945	NULL	1	Y	C	T	AWACTAACRRHCTAAAACTTYATTATCDTCCACTCCTTACCCTGCCACTCWGATAATCAAACCMYGHTTTCCASTYCCAAHWWTCGYGYCCGTTTTATCTKTATCARTACTAWACRACGAGTAACRAACTAMAGCCAACWGAAACKAGCTACYGCTACGCGCATAACCRATTACTGATCAATAGATCCTCCGTGCCCTGT[C/T]RCCWMATTCCGATCCCCATGCCGTCTCGCAATGCAAGAGCACCGCCCAGTGCTCTGATTTATGRYACAGGCATGTTARTGAATTTGCTGCTAAATTGTTTTTGGAGGTTCSGGAAACGCRAAGAAAMGRAAGCGGGACTRWCAAMATRCAATCTATGTABATATATTRGAGGTTTTGCAATARCACGGCAYCGT…	W1376	GOOD
Ag_Diagnostic_MS_2L_11272009	2L	11272009	NULL	1	R	G	A	YGHTTTCCASTYCCAAHWWTCGYGYCCGTTTTATCTKTATCARTACTAWACRACGAGTAACRAACTAMAGCCAACWGAAACKAGCTACYGCTACGCGCATAACCRATTACTGATCAATAGATCCTCCGTGCCCTGTYRCCWMATTCCGATCCCCATGCCGTCTCGCAATGCAAGAGCACCGCCCAGTGCTCTGATTTATG[A/G]YACAGGCATGTTARTGAATTTGCTGCTAAATTGTTTTTGGAGGTTCSGGAAACGCRAAGAAAMGRAAGCGGGACTRWCAAMATRCAATCTATGTABATATATTRGAGGTTTTGCAATARCACGGCAYCGTGCCACTGATAYAGGCYATCCCCSRGAKGCARYACWCTAATCCGGGYGWTATTAGTTACAGCTAA…	W1374	GOOD
Ag_Diagnostic_MS_2L_11338258	2L	11338258	NULL	1	Y	NULL	NOT FOUND	AGCGTCCGGGAGAGYAACCTAATCGAAATAGATGGCGTAAATCGTCCCGACAGCTACCAGACTCGGYGACGCGTCGTAGATGCACGTGGCGTAGCTATCCTTCTCCGGGTCCCAYAGRAACTGGGTRATTGCCTTCAGGCCTTGCATGTAYCGTTCRCCGATGGTAACYGTRACRATKATTTTATACCTGWAAKGTACAR[C/T]AATACARTAAKCGWTGAAGAARGCGAAATAGWAACAAGBVAGTTRGRCYGTTATCAATCATACCGATAYTGTCYCCRATGYATTCCCGGRRGTCTTATTTGTACGTTAAAATGAATATTACCTTCAACCGAATGCACAMAAGVGGARAGCADSCTACCTGTACAGCMAAATCACGCRYWTAAMAGRAGATGGWT…		107
Ag_Diagnostic_MS_2L_11338280	2L	11338280	NULL	1	R	NULL	NOT FOUND	TCGAAATAGATGGCGTAAATCGTCCCGACAGCTACCAGACTCGGYGACGCGTCGTAGATGCACGTGGCGTAGCTATCCTTCTCCGGGTCCCAYAGRAACTGGGTRATTGCCTTCAGGCCTTGCATGTAYCGTTCRCCGATGGTAACYGTRACRATKATTTTATACCTGWAAKGTACARYAATACARTAAKCGWTGAAGAA[A/G]GCGAAATAGWAACAAGBVAGTTRGRCYGTTATCAATCATACCGATAYTGTCYCCRATGYATTCCCGGRRGTCTTATTTGTACGTTAAAATGAATATTACCTTCAACCGAATGCACAMAAGVGGARAGCADSCTACCTGTACAGCMAAATCACGCRYWTAAMAGRAGATGGWTTAGCATACMATTGGSACTTRGR…		107
Ag_Diagnostic_MS_2L_11833829	2L	11833829	NULL	1	Y	NULL	NOT FOUND	GWWCSKTGTKKAWATRGAACTACATTCCWRTMGWTTATTWWACCVAAATYSATGRAWRTYCCRTHCRGAAWDTTTRMWAAATTATTTTGAAATATTGTTTCTGCAWAATSGVTTATTATGTGAWAAWMATNHWWAATAATAAATTCRCAAAAACTTTATGWKTGSADTAAARDATAACAYGATGGAGCAGGTCDCARTTT[C/T]CCMTTRTACAKGAGTTTTTGTTTTGTTTTAWTCCAWRHRTATAACATAAWGTTTGARGCATTCHYTYRGATCATCYATACTWWRCYTTYACTRTTCTKAASAATCYTTAACAACAATATAYRHAAWAYAWYTTTDAARCHKAAWSAARCGAVAAGATTAWDTTARRTHAACRRDATAAWTKDTATCCTTAYCTG…		107
Ag_Diagnostic_MS_2L_11835388	2L	11835388	NULL	1	R	NULL	NOT FOUND	gtgtgtgtTTTTCTTCTTTCATTCTTCTTCGTCTACAHTTGGATYAWACCATGtttttttttttttRYATTTTCTTCTGCCTGTTCCTTGAYGAACCCAGAGGATAACCATTWAAACAGVTTGTGTTTTACATCYCHCCTYWTTRYWGTTTGTTACACAATAAWTVTCYTWGCKCGTACACACGTAATTAACTTBAATGT[A/G]GTYACAACTSTGACYRYTCWTATTCACACTTCACCTTACCACTTCTAGCWCAAWYTRTTTTGTAggtttgtatgttttgttttctgtttttgctaccgttatgtttgtgtgtttctacattgtttgCGTATTGTTTATCGGTTGTTGTGTGATGTCgttttttttctctcgatgttttcttcaccttttttGST…		211
Ag_Diagnostic_MS_2L_15972839	2L	15972839	NULL	1	R	NULL	NOT FOUND	TCAAGATCGACGGRCCGCCRGAGCAGGTGACRATYGCGGCCGAGGAGCTGCAGAAGAYGGTGGCCGACCTGACCGGGCGGCTGACVTTYGCRGAGATGGTGGTCGAYCCGGTGCACTGCAAGCACATCATCGGCAAGGCYGGHTCRAACATCAACCGCATGAAGGAGGAGTAYGACGTGCARATYAAYATCGACGARAAG[A/G]GCGCSAWGCCGATCCGMATCGAGGGGYCGGCCGAGGGYGTGGCCAARGCRCAGCARGAGCTGCTGGAGAARATYGCCAAGTGGGAGAACGAGAAGGAGGAGTCGATCATCATYGAYCAYCGGYTGTTCAAGACGATCATTGGCGCGAAGGGYGAAACGATACGCGAGATCCGCGACAAGCACAACCAGGTGCAG…		107
Ag_Diagnostic_MS_2L_20288132	2L	20288132	NULL	1	Y	C	T	GTGATCGTWACRTTCARYTATCGRCTTGGRCCACTTGGATTTHTTTSCYWSCCTRADGCAGRYATTGADGGTAATGYRGGAHTGAARGATCARTTGCTWGTTTTGCAGTGGATYCRGAATAAKRTCRGCMAGTTCGGAGGWGATCCGGADMATGTTACGYTGTTTGGYGARAGTGCWGGAGCTAAGGCGGCCTWTCTGCA[C/T]TACCTTTCTCCGGTKTCTAGGTRWRGTTTCGWRDADTTTTGTYRTTAARWMGTTRTWRTAGADWTBAMTTCTTTTTCAGGAAATATDTCCWTCGAGTSATYKSTCAAAGTGGAGTCGCTTGTTCCGACWTRGCATTTCAAGTCGARCCRAGCRAGAAAGCCCGHAAAYTWGCGAANTGTGTGGGHTATGRWGBW…		GOOD NO FIT
Ag_Diagnostic_MS_2L_25429235	2L	25429235	AGAP006028	1	K	G	T	ATCGAAACATTGTCTGTWACCTTTACTACCTTCTTCTTTTCTGTTTTTTTATAGGAAATTATTCACGWTTAGCATGTGAAATACAGTTTGTACGTTCGATGGGTTATTATCTCATTCAAATCTATATACCATCCGGATTAATTGTAATCATATCGTGGGTATCATTTTGGCTAAATAGAAATGCTACACCAGCACGTGTT[G/T]SATTAGGTGTAACTACTGTCTTGACAATGACAACACTGATGTCSTCAACGAATGCTGCCTTACCGAAAATATCTTATGTAAAATCGATTGACGTATATTTAGGCACATGCTTCGTCATGGTATTTGCCAGTCTGCTGGGTATATAAAACTACTTTTCTTATTATAAYCaaaaaaaaaaTACTACCTCTTTGTAW…	W1375	GOOD
Ag_Diagnostic_MS_2L_25429236	2L	25429236	AGAP006028	1	S	C	G	TCGAAACATTGTCTGTWACCTTTACTACCTTCTTCTTTTCTGTTTTTTTATAGGAAATTATTCACGWTTAGCATGTGAAATACAGTTTGTACGTTCGATGGGTTATTATCTCATTCAAATCTATATACCATCCGGATTAATTGTAATCATATCGTGGGTATCATTTTGGCTAAATAGAAATGCTACACCAGCACGTGTTK[C/G]ATTAGGTGTAACTACTGTCTTGACAATGACAACACTGATGTCSTCAACGAATGCTGCCTTACCGAAAATATCTTATGTAAAATCGATTGACGTATATTTAGGCACATGCTTCGTCATGGTATTTGCCAGTCTGCTGGGTATATAAAACTACTTTTCTTATTATAAYCaaaaaaaaaaTACTACCTCTTTGTAWA…	W1374	GOOD
Ag_Diagnostic_MS_2L_25635973	2L	25635973	NULL	1	R	A	G	TCCAYTYAGAAWNGGTTCBGCCTCTGTGCAGCGCGTTATGTTCAGTATGAAGAGGTACCGATTAAGCCAHAGCTTRTACGATCCMCCRTATTGGGAGGTCCAGCGRCGGAAMGCATCRAAYGCTTTGGCCGCATCCAGCCYDCGCGTGTGATAYAYCGTACCGATCAGYGGCCATACSGGTGGYCCGGSAAAWTGCCGGA[A/G]VGCARTRTACGTTVNACMMCGCTTGTCGAACACATCSCAAACGAACCACAGGARAAGAAGCAAAADRATGGAWAGGGWAGAAATCACTAACRGYGMYTGCACHDSTACRTTCCAATCGGATGCCATGRTTGTAACTGARTTRHAAAAYYCATSGAAGACGCATTACATWCTCCCDCYTAHYCACCARCMACTGK…		GOOD NO FIT
Ag_Diagnostic_MS_2R_03492074	2R	3492074	AGAP001356	1	R	G	A	AAAAGTGGACMGGCGTGCTGAACACGACCACACCGCCHAACAGCTGCGTGCAGATYGTGGACACCGTSTTCGGYGACTTYCCDGGHGCVACCATGTGGAACCCVAACACGCCCCTSTCCGAGGACTGTYTGTACATTAACGTRGTRGCACCGCGACCCCGGCCCAARAATGCGGCCGTCATGCTGTGGATCTTYGGCGGY[A/G]GSTTCTACTCCGGCACCGCCACHCTRGAYGTDTACGACCAYCGGGCGCTTGCGTCGGARGARAACGTVATCGTKGTGTCVCTGCAGTAYCGCGTGGCCAGYCTRGGYTTCCTGTTTCTBGGCACCCCGGAAGCGCCGGGCAATGCGGGACTGTTYGATCAGAAYCTTGCGCTACGGTAGGTRTYHYTGCRTGKR…		120
Ag_Diagnostic_MS_2R_4333898	2R	4333898		1	M		NOT FOUND	TGTRRYATGGAATCAGTCWGTCGAACCATCGAASTTACTTTYGCTTCRMCGGTTTCTGATAYATATGTGTWTTYAHCTTCCTTTCCGWTMACAAGCTAGTGAGCCTKGCMTGCCTWACYGAAWCGATAVRGGAATGATTTRTTRTGWTYGAGGCWGGATCRAARKRRAACRATYGCTCDGRVTWAAYARTCCGCCAKWTW[A/C]AGTKTTTBACDCTCTRTCAATTMTTTTHWKGWTGGAARADTTACTTSAAGTGTGRARAAGCTTTCCAGYGAACAGATTAGCTTGCVAAMGYTTYCCGTTCAACCGAACCGACAATRYKAVCTCTCCCGMAAGAGATCRCAGATTYTCCGCTACRAAGTAAMACCCGCTCACWANTAATCTHWTTYTCTKGGGAT…		110
Ag_Diagnostic_MS_2R_4333902	2R	4333902		1	K		NOT FOUND	RYATGGAATCAGTCWGTCGAACCATCGAASTTACTTTYGCTTCRMCGGTTTCTGATAYATATGTGTWTTYAHCTTCCTTTCCGWTMACAAGCTAGTGAGCCTKGCMTGCCTWACYGAAWCGATAVRGGAATGATTTRTTRTGWTYGAGGCWGGATCRAARKRRAACRATYGCTCDGRVTWAAYARTCCGCCAKWTWMAGT[G/T]TTTBACDCTCTRTCAATTMTTTTHWKGWTGGAARADTTACTTSAAGTGTGRARAAGCTTTCCAGYGAACAGATTAGCTTGCVAAMGYTTYCCGTTCAACCGAACCGACAATRYKAVCTCTCCCGMAAGAGATCRCAGATTYTCCGCTACRAAGTAAMACCCGCTCACWANTAATCTHWTTYTCTKGGGATATTD…		110
Ag_Diagnostic_MS_2R_7850528	2R	7850528		1	W		NOT FOUND	AATTAVAAACRRAAWSCWAGDCTBMGGGATAYRATAAWCTTNRTSNVABTYAWRYVACNTTAGVTTGACTAAACWAHWKRTGTCAATAAATTGCAAAACCAAATAAATGGAACGTTTTGAATCGTCCAATTTGTTTCGCATAAATTTGCCSTARMAYAYCATAWCYAMAGGTRWRRCCTTCYTGCDTGTTCCAGAATGCT[A/T]VMTTTTTCCWKATRTDWTGAAYAATCATTTCCDGTAAGCYCCTTAGTACTAGCDACCACTYCMHRHCKATAAAGATCTACCAARHAAACACGKCAGYCATCTTTGGCAYWDCYTTCCRTTTGCTDSTAACWGCTTVKRVAYRRCDCYCCWYTTACCTCATGCGYTTSCGTASTTCCTGCGGTTCAGGTGGTTTC…		120
Ag_Diagnostic_MS_2R_7878542	2R	7878542		1	R		NOT FOUND	TGGCTCATGCTGTYTCATAARTGGTACGGTGGAAAATGAACHCAAMYCGGTTGYRWBCYGTCCATTTGRWRCWTGMGAGACATATTTATGTGGTTAATAAARGCGARAAARATCGACAGVARCGAGAYGCGGGAACATGGTYGRATKACTTTCATTHYRKTCYGWRGTGCAMCYTTAVAGCGYGACRCAACAAACTCCCW[A/G]YCHAGYTAVCTHACACYRCTTDATWGAMGGARAAATGGRWTATYAYDTTMRAGCTTDYCRCCYYAGYAACGDWACRAATCGTSTAACGTTTGSTVSATATAAGAGWTARATTAATAAGRCTWACRTKAGTTAGCRSTCCTYSKWSRATKTTGTCATDCATRCTATGAMWYYGTCGAAAAAGRTCAATTKCCTCA…		120
Ag_Diagnostic_MS_2R_7890117	2R	7890117		1	R		NOT FOUND	CATMRCTTGVCAYAAAAGYVGAGTTGMRTAAARCTGTTGCACTGTACAMATAAAAAGTACCAAAYGASACCGTRCNATYWTTCAACCAWWGYGDVRARCAGYAGYATABAGAGSGARAGYWACMCRGDAYRGGYKCAKARHGMAYTTCTWTCAATTRCDCTCRACAATTTYCTDCGCAYATTCAAATTTGAAGCGAACGC[A/G]TGARRAWGGAWGCTGTASYRCTCYWRYMCCACARTAAAGYAGCGMATAATTCTDTTCATGCTAAWCTTTTCAGCAAACTCGTTAACACCAACCCTCGRGVCAAACTAATAACTAGCAAGATCAAMATGWKCAACTTCTTYCTHRYRRAGNRATGRWGYARTRCTRTAGGGTCGGGTGTABGATKATKCAAGSAW…		110
Ag_Diagnostic_MS_2R_7894202	2R	7894202		1	M		NOT FOUND	CATCGTTAGYRGTTTGMAGCDGRHCGCGAAGATYGBAAACCCMAAHVACYAGRGCTDSATGAAHGRAAATCYAWCSTAACRGTACRGTTTBRATKTWAAYGCCCTTCAYCAKYCYRCAATGCCACAYGGTGYGGTTCGGGTTAWCWTTTGCCCRACCTBGCTGGAAGTCRCTKDMAGCGBGYAATRTAYYRDGTKCYCMC[A/C]AAATGACGCTYWAMRTTTGCCRGGCGTRWTGRAAAATTTCCTCASAATYDRCTARCAGGGCAAGGGATCGGTTTTTATGGAAAATTCATCTGCAAGTTTTTTTCGCCTCCTTTTGGCCCGGTAAAATATCAACCTTTTCATGAGCCACGGGCTAGAAGTAGTAGGAATCGTGCAGGAAGAATGCTGGGAAAGGA…		110
Ag_Diagnostic_MS_2R_7916863	2R	7916863		1	R		NOT FOUND	AGCWAGAGCAYAACTTGTCCCAKCGGACACWACDGWGCAGCATCTGTAGCGTGTCWGACAATTTTARTTAATTKACYGAAWACAGGAATGAAAAYATCCGGDTTGDGVYRRAAAGTAAABCAAACGARTTAAMYAGAGAGCGGAAAAGTKDAATGTTTCYATVAACTTGCAYCDTATAVTTKYAATMATCAAYCGRHTYW[A/G]TTCTATTYMGTSTWDTGCAACGRGTGGCAAACAATRTDKCRGKCTAGTYKATATATTATTTAMCDAYGCAAGHGAYYGGTTTRHTTHGCMNARAAATAHMTYTYTTCTTTCCARCHYTYWACGYWTTYTGTTACWTGACATATTGATTGGACTCAAAYAACGGYRCYWHCRCGCYCCWGYAAGATTGAAWCTTG…		110
Ag_Diagnostic_MS_2R_7920561	2R	7920561		1	R		NOT FOUND	CTCYTAYTGCTCRYATCACTGGSCTTGGTTGCTWGGYACTTCGSTTTATGTRVCTGGCCAATYGAGYCTHCCTMCYCKTTCCWTAYAAMTGCTCTAGYGCGRAYGWTCATGCAGAGAGTTTTRAACATTYAGTCYTCGCTCAACTACCCMAGACKRCATAGAWWYMRCCTACCRTAGAATTYCTTTCTAGTGTGTATGRR[A/G]CMTATCGGATKCTTCWATCTAYYCTCGGAACGWCCAGAYYAGAATCCCATTGGATTAGTAATGNCRGGCCRAGRCTWYGRGGMRCACDGTACWTVGVGTCGARCGATMGGAATGCGAAAATMACATTATTGAATGTATCCACAGCHKCATATGCCTGAWACATYTYYATTWTCRTGRWGGATTTAATATAWTCA…		110
Ag_Diagnostic_MS_2R_7920563	2R	7920563		1	M		NOT FOUND	CYTAYTGCTCRYATCACTGGSCTTGGTTGCTWGGYACTTCGSTTTATGTRVCTGGCCAATYGAGYCTHCCTMCYCKTTCCWTAYAAMTGCTCTAGYGCGRAYGWTCATGCAGAGAGTTTTRAACATTYAGTCYTCGCTCAACTACCCMAGACKRCATAGAWWYMRCCTACCRTAGAATTYCTTTCTAGTGTGTATGRRRC[A/C]TATCGGATKCTTCWATCTAYYCTCGGAACGWCCAGAYYAGAATCCCATTGGATTAGTAATGNCRGGCCRAGRCTWYGRGGMRCACDGTACWTVGVGTCGARCGATMGGAATGCGAAAATMACATTATTGAATGTATCCACAGCHKCATATGCCTGAWACATYTYYATTWTCRTGRWGGATTTAATATAWTCAGT…		110
Ag_Diagnostic_MS_2R_7921759	2R	7921759		1	Y		NOT FOUND	HRVGATTTTBWRAAATAAAACGCTYYTKCTTCCTGKGATTTYGCCTTTCTGCTRAACGAAACCYTTTTAKCTGTCYAYCGGATTGAACYGAAAGAGCTTTTYAATWAATAWTAACWAAATCMCBTCRGCCTASTATKTTKYTNCCHCTTCTATCTCTTTCTTCHTRTTKTGCWATACACTASTAWGGTACKYTRGACYGG[C/T]TCTAGTCRKTTTTGTAAAAGTGCVWTGMTWAAGYTGATACATDTTRCYTHARTATCKRRCAGGWGRACCACTGGGYCGAYRAKTTRTGTARRCAAATRAAATTTATTTATTAAAAGGCWATTTGSAWAATMCTTYMAGRCCCRGTTCMAGYAATGTRGATCAWAGTTCYGGAGGRAAGATGGCTGTGTCAATAT…		110
Ag_Diagnostic_MS_2R_7922785	2R	7922785		1	Y		NOT FOUND	TTTRTCCCTGCRWKBYTACRGTCRGTRGAKGCTTCAGCHTTTTGAAGYDTBCYTTWGGAAAATCYCCTTCTTBDDTGRVAGtttttttttGTGTGYTATAGCGTARAAAGACACTGBATGCAAGCRCCGTWGCCTTWAAATTTTGTGCACVAAGAAAACACCCGARGCAATCGTTCTCYGRCTYWYGRTTYCGSDBAYTA[C/T]AAGYGAGGABGGTTGAAAGTGRCCAGTCAAATRTCAYGAACGTGACGAAGAATGGBYBCAAAACGTCTCTCTTGGAGTRSTAYGRTSCKCAAAGTGCAATACACCTTCACAMAAGCACVTCTGTGWRAGAAYYGTGAAGGMATCTATTATTTTYTRYTVKTVGAGMAYGRAAATGAAATAACAAMTGCAGGDTA…		110
Ag_Diagnostic_MS_2R_7924961	2R	7924961		1	Y		NOT FOUND	WYRTGYARTGAATHDAWHTTYWTCBHTWYDTGAARYTHCMACGAATCTWATWATHDYCRCTAATBTAACWRHTAATWATVWAHRAAATKWTTTYMAAGKRAAAVYRACCATCCAAGGWTGADATTWYGHTACTWTYTCRDYYAATTKTYACTRWAYTDWATVARCTGYARTTTHCAAWTATGHYYGRAWTTKAAGTADHG[C/T]ATTCAWATKAGYTHBGTCAYTTGTTATKWTSYKGCTGAAAMATGAAAMCAAAVVCBTCHWYCATTTYWGRCTDRTRARNAAAAAHDGYAAAAABATMTRTTTTKAWTGAAATTDYAATGVYAGWRARCGCYYAGRAACATYCATGWGHGGTTDTTTTCYYYAHTAAAAAAAGTGYHHVAATVATCTATCCDCTC…		110
Ag_Diagnostic_MS_2R_7925334	2R	7925334		1	R		NOT FOUND	TGYHHVAATVATCTATCCDCTCTCTYCATTGCATTCTHCAGAGCCRTTGCATACYATTGAKACKGTGGYTTTCATTTTCTYGTTTCYWCTCTGCDTRTBTGWSACTGGWTKMTGYTWTCACRCCCAATGCATTYYCTCACMBYATCCYATTKTTGTGTRGACAACDTCCTAGMAGCAACAATTTTTAACAATCTCCDCCC[A/G]GRGTGGAGTRGTTTTATCGYTGTTGACAKAAYGCTRGTGGACAATHAAAATTGATGCCGAATGGAAAACCRATGTGKACGGRARRGTHTYCTTTTTTTGTYBCGTYGGCTCCAHCGATYCRTATCCRCCARTCGCRYYYYGGTCATCMRKTKTGRRTTGATTGTTWGTGRGTTTGTHTGTTKCttttattttta…		211
Ag_Diagnostic_MS_2R_7925484	2R	7925484		1	K		NOT FOUND	TKTTGTGTRGACAACDTCCTAGMAGCAACAATTTTTAACAATCTCCDCCCRGRGTGGAGTRGTTTTATCGYTGTTGACAKAAYGCTRGTGGACAATHAAAATTGATGCCGAATGGAAAACCRATGTGKACGGRARRGTHTYCTTTTTTTGTYBCGTYGGCTCCAHCGATYCRTATCCRCCARTCGCRYYYYGGTCATCMR[G/T]TKTGRRTTGATTGTTWGTGRGTTTGTHTGTTKCttttatttttatttgtgttgtttttttttCTACGTYGTGTCACCGACAHGCCGCAGGAATATTTCACAATYGATACGATAMATCCATGGATAYGTATTGAAAWAGCTTTTCCAACTGTGAACCACCGCAAAGYGGAAGAATMYRGYGCCCAGCAACTDRYT…		107
Ag_Diagnostic_MS_2R_7925516	2R	7925516		1	K		NOT FOUND	TTTTAACAATCTCCDCCCRGRGTGGAGTRGTTTTATCGYTGTTGACAKAAYGCTRGTGGACAATHAAAATTGATGCCGAATGGAAAACCRATGTGKACGGRARRGTHTYCTTTTTTTGTYBCGTYGGCTCCAHCGATYCRTATCCRCCARTCGCRYYYYGGTCATCMRKTKTGRRTTGATTGTTWGTGRGTTTGTHTGTT[G/T]CttttatttttatttgtgttgtttttttttCTACGTYGTGTCACCGACAHGCCGCAGGAATATTTCACAATYGATACGATAMATCCATGGATAYGTATTGAAAWAGCTTTTCCAACTGTGAACCACCGCAAAGYGGAAGAATMYRGYGCCCAGCAACTDRYTGTGCGTTGKTGMGARGCAGDAGGKTGCKGTGG…		107
Ag_Diagnostic_MS_2R_7926307	2R	7926307		1	K		NOT FOUND	CACMACSYRWTGWTAAWTTGCGCCACACAARMMCAYYYACMTGMAAHGVDRAGAAHRAADAAWGAAAATGTAGCVTGDDTTTWTCAAACCAGGAATRMTGCTGTWARWTCAATTACTTAATTGGTTTYCTDDKMAADTCTTYTYAGTRSADATTTTTAYAWCTTYCAYTTACTGCGGAACTCATYTTACATCCTARCAAC[G/T]RAACAGCTTATYGCAACRYWKCAYCGTAYARHATTTGACACTKTRTGCATATTAAATYCYTHGTVAAAGTCYTCRCTGCAAYKAGCGYAAGKNGAGACGGRAATTDAAAATAATGCTACHGVBGGATCATTYWVAMRAGTAYCAATTATTTTTGTCGTGTAAGGRCRAACMRGTAGAAGRMGCMAADTGARTTC…		120
Ag_Diagnostic_MS_2R_7938128	2R	7938128	NULL	1	R	NULL	NOT FOUND	WTCWCTTTCCTGTACWGTTRCGTTWACGTTTTCYTTGGAATCCACGCTAGGSCAHAGTTTATTTGCTGMTGTAGCCRGCGYTGTTKRCACTTTGCTGCCCGHCRYGYCTTMKTTTYGYYGCACTGRAGCWTCRCTATTTTTCCATTARTRTGTCTCKTRCHSGTCSCGDTCCGKTGCGCTCACAAAHATAAAASYCGAVT[A/G]SCRCACARAWAGYTYCRAVTGGTCRAAAYCGTCATTCGCTTATAAATTAAAAACTTCCYATCGAAGRGCAAGCACWTTTWYGCGYBGAGGGCAWTYTGRTGGYAAGGGRRGGRTKTaaaaaaaaaaCCWHYRGYVAKYSAAATAWHYHRARHGRATAGCAGRAAARTKHTTTCDGTDTSGCRATTCAGTTGTAY…		110
Ag_Diagnostic_MS_2R_7938131	2R	7938131	NULL	1	R	NULL	NOT FOUND	WCTTTCCTGTACWGTTRCGTTWACGTTTTCYTTGGAATCCACGCTAGGSCAHAGTTTATTTGCTGMTGTAGCCRGCGYTGTTKRCACTTTGCTGCCCGHCRYGYCTTMKTTTYGYYGCACTGRAGCWTCRCTATTTTTCCATTARTRTGTCTCKTRCHSGTCSCGDTCCGKTGCGCTCACAAAHATAAAASYCGAVTRSC[A/G]CACARAWAGYTYCRAVTGGTCRAAAYCGTCATTCGCTTATAAATTAAAAACTTCCYATCGAAGRGCAAGCACWTTTWYGCGYBGAGGGCAWTYTGRTGGYAAGGGRRGGRTKTaaaaaaaaaaCCWHYRGYVAKYSAAATAWHYHRARHGRATAGCAGRAAARTKHTTTCDGTDTSGCRATTCAGTTGTAYGYT…		110
Ag_Diagnostic_MS_2R_7948683	2R	7948683		1	R		NOT FOUND	CRTTYRGRRAAGCGTTCCRGCTGYATGGTTTAAAGTKTTAYCACTGACGCAAGTATACYGVCACCKRTGGWATAGGATRCTTTTRAAGTACGCDCCTAAWAACACRATAATGRTACCCDCHCARMBCTWTGCCKWDGYAWAYGRGGTDCADRRWWAGMDGRNTGMHDGGRAGMGTATTTATCGGYAYAGRCTSTGCTATT[A/G]AATGWCABGGTAAACAGTTCTYATYGCTGTTKARYTATTCBATGTKTGGRGGCTTKCGDTTDGAGATTACRTKRGCTYRDATWACTCGWCTGTAMWTTTGATCCDACTRCTGRWATAGAAMATCARTMBRCMCVARTSCHTACYACYYTTKGAYGGTTRATGCACAACTTGTCHTCWCCGCAACTWTGWACTGA…		110
Ag_Diagnostic_MS_2R_7977663	2R	7977663	NULL	1	Y	NULL	NOT FOUND	CGTTTAGCBAAATDTYCBGCTTGHCATAARGSTWWCTTCCTAGHVHCAAMTTGYTCCTTKYGWGTGGGTAGCATGTTTTTTTACCTYTKGDKGCARCACGGGWCDTTSCGGGWGTTRCCGGATATMATGCCYGRRCAGKTTGACGACAAATCGCCACTGCGSAGGGTGAACAMGAVTCCGAAGCTGACGGTGAAAGCRAY[C/T]CGAAYGCTCAAGTGCCTAGCGTTTGCTGATGAAGTTCCTATGAGAAAACTTTTCCAATTGTTTGTTTTCCMRACATTTCCATAGYGCTRGCCAMTCRGGCACSAGCCCCGTSSYGGWYTTCCATCGWTGGWYCGTGTTTCYRAATHGTKTTCCACTTBGACGCTCCRTGCWCRGTRCYDVGCGYATTRGTTACC…		211
Ag_Diagnostic_MS_2R_8368731	2R	8368731	NULL	1	M	A	C	GRTTCCCGTACKTGGGACTTTCCAAGGTAGGACTTTRCAAAWSCAGCAGYYCAGTTGACGAATTGATTGAATCAAATATTCATTCCCAAYCGGTWTRGCGGTTGTGTTTTGATGYCGTGTTCTACACCGAGTCTCYCCCYNTHCTCCACTKYGCAGACATACTGCGCCAATGTACAGGTTKCTGATTCGGCCTGYACYGC[A/C]ACTGCCTACCTGGCCGGAGTGAAGGCTAACTAYGGAACCATCGGCCTTWCVGCSRYGGCTGCCCTHGGGGAYTGTCAAGCKCAGAACGATACCTCCAACCATGTACATTCGATTGCRARATGGGCCCAGGACGCTGGGCTWTCTACSGGTTYGTAYTCACCACGTCCTACMARCACCTTTYMCATTCATCAACW…	W1375	GOOD
Ag_Diagnostic_MS_2R_8368785	2R	8368785	NULL	1	S	NULL	NOT FOUND	TTGACGAATTGATTGAATCAAATATTCATTCCCAAYCGGTWTRGCGGTTGTGTTTTGATGYCGTGTTCTACACCGAGTCTCYCCCYNTHCTCCACTKYGCAGACATACTGCGCCAATGTACAGGTTKCTGATTCGGCCTGYACYGCMACTGCCTACCTGGCCGGAGTGAAGGCTAACTAYGGAACCATCGGCCTTWCVGC[C/G]RYGGCTGCCCTHGGGGAYTGTCAAGCKCAGAACGATACCTCCAACCATGTACATTCGATTGCRARATGGGCCCAGGACGCTGGGCTWTCTACSGGTTYGTAYTCACCACGTCCTACMARCACCTTTYMCATTCATCAACWBGGCTGATYGtcagcatcaccaccaccatcgtaagcagcatcatcatcatcagc…		211
Ag_Diagnostic_MS_2R_8368848	2R	8368848	NULL	1	R	NULL	NOT FOUND	TGTTCTACACCGAGTCTCYCCCYNTHCTCCACTKYGCAGACATACTGCGCCAATGTACAGGTTKCTGATTCGGCCTGYACYGCMACTGCCTACCTGGCCGGAGTGAAGGCTAACTAYGGAACCATCGGCCTTWCVGCSRYGGCTGCCCTHGGGGAYTGTCAAGCKCAGAACGATACCTCCAACCATGTACATTCGATTGC[A/G]ARATGGGCCCAGGACGCTGGGCTWTCTACSGGTTYGTAYTCACCACGTCCTACMARCACCTTTYMCATTCATCAACWBGGCTGATYGtcagcatcaccaccaccatcgtaagcagcatcatcatcatcagcagcatcatcCTCGCACAGTTACCGAGCCTCTCACYTYCGATAYGTACCGTTGTGRCWWCGCGT…		107
Ag_Diagnostic_MS_2R_8368883	2R	8368883	NULL	1	Y	NULL	NOT FOUND	GCAGACATACTGCGCCAATGTACAGGTTKCTGATTCGGCCTGYACYGCMACTGCCTACCTGGCCGGAGTGAAGGCTAACTAYGGAACCATCGGCCTTWCVGCSRYGGCTGCCCTHGGGGAYTGTCAAGCKCAGAACGATACCTCCAACCATGTACATTCGATTGCRARATGGGCCCAGGACGCTGGGCTWTCTACSGGTT[C/T]GTAYTCACCACGTCCTACMARCACCTTTYMCATTCATCAACWBGGCTGATYGtcagcatcaccaccaccatcgtaagcagcatcatcatcatcagcagcatcatcCTCGCACAGTTACCGAGCCTCTCACYTYCGATAYGTACCGTTGTGRCWWCGCGTWACTCAACCRCTTATCTTTTCCACCRYACATCGMC…		107
Ag_Diagnostic_MS_2R_8400757	2R	8400757		1	R		NOT FOUND	MAAAYTKTAGADCHGTGTCYTGTSGTRGRAAAKGAGGAGGAWTGTTGYTAGYGAAAACAAWRCARCRCMCAYCSWNTTGGTTTGYGTTATCAYCAACAGACWRSDAARYCCTGCGCTAAAAAATAMTATTAAAWKGGWGAGSHATAAWAACTMRCAAYGRYAYAKGTAGMAACADAATTBGTTTWKTCCGCCDGTARTGA[A/G]GGATAASTTTTAHAGAAMCTACATAGAGTAAACCGGGTAGGTTCCGGTAAAGGCTTTTTCTAATTTTTTTATGCTAAAACAATACAATACAATTGAAACTACCATTCCRACGWANARGGAWAACTAWTTTAAACAKTCAAMAWCACHCWTARKTTDGGACATGGCTTKCRMAACCTAAATCAAABAACARCTTT…		110
Ag_Diagnostic_MS_2R_8401854	2R	8401854	NULL	1	Y	NULL	NOT FOUND	ACACACTAGTACAATCGAAGCTTCAGTTCttttttttCTTCATTCAGTTCTTTAAGTATCAGTAAACATATTATTCATCCAGTTCTCATAGAAGTCTTACCACCGATAACGCATACAACATTATCCCAATYAAACTTACCRTGCGTCTCYACCGAATCDCGTCCATTRGGAAGCTGAACAGCCGAACCGAAWCCRCCGAG[C/T]TTGACRGGWGCCGAGTTRTCTGCYGTTGCYAACARGGCACAGGCVGGYCGTACATCYCGATGAATGATGTCGTTCTCGTGACAGTACCGTAAYGCYTCCAAAATTTGMCGCAAATAGTGACTGAAATKAAYGCAATWTACGTCCCGYRCACGACCAGCCCCACCGGCGGAAGTGCACAGAGAAAAAAAGCGATT…		211
Ag_Diagnostic_MS_2R_10909030	2R	10909030	NULL	1	Y	NULL	NOT FOUND	GAKTGRGCAGTTTGGCKCGTGTGGTTCGTTTTGYGARBAAAACDGTTYAKWYCTGCAGTTGGGGARTCRTTTCCGAARCADKKRMGWCATRTWAYRCWTKGTGCDAACAACCNHDAAGAACTGTGCTGCCGAGATCGAAGCATTGTGCTRTCAYTTGCTRGCTGGAGCAAGAWGTGATGCAAAAYVRTBDYCWTGGGYAR[C/T]AATTGAWWCCTTTTRYTTKCTGMATCYTAARGATGTYTGTARRHTYGTAAAYTDAAAKCTCGAGCCTYHCAACGGAATTTTCCAATGGACGGCCGGTACGTAAATCTTATGCGTTGCGATAACTTGBYACCRCWATCAATTGGTCTVAWVCGKTTTCVTTGCGACGDACCAAATGYGCRCTGCAHCCGTTAATY…		107
Ag_Diagnostic_MS_2R_10919267	2R	10919267	NULL	1	Y	NULL	NOT FOUND	ATCTACTCCAAACCWTCGCCRRTGYTCGGYYGANYGVGCTATCTTTCYGKTTCGATAYGYAGGYTCGGRTGCCCATAATTGGGTWGCCCDCATCDCACTGGACYGVTTGGGGMASAKGRTGGCRGTCTGTGHGGYAGCGAAGRYGCGHTTCGATKATGKGAGCWGGCAMAGATCGCAYTGCGCTTTTGAAYGGRCCAYAR[C/T]GBCCGCCCTTTRCNCTCTRTTYGTGTGCCTTGGTGCGTATCAGWAYATGCGTTACGMGGYMGTGAATGGTTMCCGGGTGAAACATATCAATAATACWGAAAGTTRAATAMGAARAWAGGKCRYGAGYGAGTGCGCCCCAGYATRRRGTGAACKTSRGCHAGAGTGCTRMHRSCGGCCACATCAGATASAGCCGC…		110
Ag_Diagnostic_MS_2R_10939353	2R	10939353		1	R		NOT FOUND	TTTGTTCCAGCTAACTAACCGCATTGCTACGTTCTGATGCGCTTTTGCTCAGCTAGTGAGGTACTTTCTTTGCTGTCAACGGCTGTVWAYCGCTCAARTGCCTGTGYTGCAATGTATGACGBCYKGAATCAAYCATCNRAVCAGTCGCTCTTACCTGTCTGCTTTTCTGCCGCCTTGAGGGTGTACGCCTGCAGCARRAT[A/G]GGTTCGCTRCGRCCGCGCATGTTCGTGGCGTAGATGACGATCTTRAGCAGCAGCCCGGCRTCYAGCCCRTTCACGGTGAAGATTGGCAGCTTRGAGGACACGTTGGCGAGYAGGGCGTGCGACTGCAGGTCGTAGATTTCCATCACGAACCACTGHCGTTGGCCACCGTCGAAGCCTGSGGGGAAGTGAGAAAT…		211
Ag_Diagnostic_MS_2R_11053607	2R	11053607	NULL	1	M	NULL	NOT FOUND	CTATYCYARTCRNTGCRGTTATTTTCAYTACRARMYGAGKTGAKTTTATGVGTRCAASARCAATTGAAGARCYACTTRRHTCVHRYYCTAYRCAYCAATTDVCWNTGTGGGATRTTTCAAACYAGRARGRRTAWGAAAGCMAAAGHATRMAACAWTYSTTTWTNVAACGGATTTYTHATTTTBAAWAHDRCAAAYAGYMT[A/C]AADRTWTGCAAWTTTYBNTTDCAKACHTTDKTRAGACTWTTDTGAWRVAAATTAWTRCHMCRAAADGYAYTCMAAABCYRYARYCAGCWATACYTTCCYTRAABCAACTAHDWTTYATAGBGYTAAWGATAGCACTARCTCGYCCTTTGVYAATAAAAHHBBCATCCAAAGAATGTATGAAMYGCWATYCACHA…		110
Ag_Diagnostic_MS_2R_11244334	2R	11244334		1	S		NOT FOUND	CGWGCACGCATCGAAGCGCCCWAGCGCYCDGDTCCCAAGTGCGTGTTSACTCTRCCGGGGGTTKCCRCRATTCAACACTTYCYBCCTGTSCCRGCYTTACAHCRACCCTACGYVYGCTSYGCCCDYCATTTHSATTGCATTTCCTATTCATCGAAMDTGCYKTYGAAAGRCAAAACRCAACAWGCCGTVCTCCRDCACYC[C/G]RACCDTTCGTTTTCTAYGNCSTKTTKTGTCYYCTTCTTTTGCTCCTTTMRCCAAACCCWTTSAGCTGKMGRCTKTGTGGYYCACCSCMGYGCWGHYACCRCACGGACAGCAACACACAACCGTTGGCCRTTCAYCARBCAGCTCGDRAGCTBCTYYCYWCYCYTHVSCRACTGTSGCGTATGTYGYGYTCATYH…		107
Ag_Diagnostic_MS_2R_11244422	2R	11244422		1	M		NOT FOUND	TSCCRGCYTTACAHCRACCCTACGYVYGCTSYGCCCDYCATTTHSATTGCATTTCCTATTCATCGAAMDTGCYKTYGAAAGRCAAAACRCAACAWGCCGTVCTCCRDCACYCSRACCDTTCGTTTTCTAYGNCSTKTTKTGTCYYCTTCTTTTGCTCCTTTMRCCAAACCCWTTSAGCTGKMGRCTKTGTGGYYCACCSC[A/C]GYGCWGHYACCRCACGGACAGCAACACACAACCGTTGGCCRTTCAYCARBCAGCTCGDRAGCTBCTYYCYWCYCYTHVSCRACTGTSGCGTATGTYGYGYTCATYHYGTRTTTTAGCTCGYRACGYCCBGTGSRARTGDKGKRTGCGATYGGTAGCATTCCTAACCTATCTTTCTATTTATACCTCTCMTCCCA…		107
Ag_Diagnostic_MS_2R_11254855	2R	11254855		1	W		NOT FOUND	CGGGAAATTRCTTCMAATCATDTTACCWYYGTCGGAATGWGRGGAGRMARRCWRGRGVAATGDAGCTARNRGKTCAYCYTTTTCGGTKVCAACACTTCTAAMAAATCGATHACDMTNTTWGCRTCCGCWCTGGTASNTGGCRGCAGTRCGTTSAGCRCHGTGWYAYTGYAWBRTTACAGTYGTKTTGSTTYWTGKTVAAG[A/T]DVAACAATYACTAAWTTBAATAKAAATSWGTATWAATWCACTCAACTATYRCTAAAAWCCTYYHTTTTCTGVTAAMGTGCCCATTCATGAATMGYWCATAMAAGCCACAATGYYATTTAATAGACTACAHAATTYGAYCCYAACTYGATCRMAMWTSYSACACTCWTCYAATAAHATCWGCTTAAAAGMACACT…		110
Ag_Diagnostic_MS_2R_17854287	2R	17854287	NULL	1	M	C	A	CATACATACYTGTYNATTTTVCCGGTYCCAGYRGTGSTGCCRTGCCATCKCCAGGGYARBGCACTGTGCCCRGYHGCCACCGATGGYAGCGAGGACGGTGGCGACGAATCRTGCTGCCCRWACRHYGGYTGCTTATTGTTATTGACGGTGAATTTCCTCATYTCVACYGCTTTRTTGGAAGTRGACGARCCATCACTTTG[A/C]GAGTTATTGGAGTGTTTGGAGGATGCCAAGCGRCCTCCYARTCTGTGRANRARTYAAATACRGTTNWDYTRNTCAAGCRGTRYRCCWGCGGTGTGCRAAWCRCTBCCATACCTYCGAAAWAGCTCACCCTCYGGATGCTGYTSGAGAAAGCGTGCCTTCTTGCGGAGTAGCTGCACRGTSAGMGCGTAYGTCAC…	W1373	GOOD
Ag_Diagnostic_MS_2R_17854628	2R	17854628		1	Y		NOT FOUND	YTSGAGAAAGCGTGCCTTCTTGCGGAGTAGCTGCACRGTSAGMGCGTAYGTCACYACCATCATCACCATGGGGATGTARAAGGCRACCAGCGAGCCAAAYACGAAGAANGCCCGATTGTTGATVACACACTCKTTCGGDCCGGGCATGATRTTGTTCTGGTTGATCATRCCTWTCCCVATMRYGDTTGGAAACATGATAT[C/T]ATCRSCRTTTKDWRCAAAATYHTHGTAcgtgtgcgtgtgtgtgtgtgtARGACAACTCACCTAGCACGGTWATCGARCTGGAGACMARCATHGCCAGCAGCCAYACCAGCGCKATCTTGATGCCYGTCAARCGYTTCGTTGAATGGTGCCGACTRCCGAGCGGRTTCCGDATHCCYAGGTAGCGGCCGAGRCTG…		107
Ag_Diagnostic_MS_2R_17854639	2R	17854639	NULL	1	K	NULL	NOT FOUND	GTGCCTTCTTGCGGAGTAGCTGCACRGTSAGMGCGTAYGTCACYACCATCATCACCATGGGGATGTARAAGGCRACCAGCGAGCCAAAYACGAAGAANGCCCGATTGTTGATVACACACTCKTTCGGDCCGGGCATGATRTTGTTCTGGTTGATCATRCCTWTCCCVATMRYGDTTGGAAACATGATATYATCRSCRTTT[G/T]DWRCAAAATYHTHGTAcgtgtgcgtgtgtgtgtgtgtARGACAACTCACCTAGCACGGTWATCGARCTGGAGACMARCATHGCCAGCAGCCAYACCAGCGCKATCTTGATGCCYGTCAARCGYTTCGTTGAATGGTGCCGACTRCCGAGCGGRTTCCGDATHCCYAGGTAGCGGCCGAGRCTGATGAAGCACAT…		107
Ag_Diagnostic_MS_2R_17867695	2R	17867695	NULL	1	Y	NULL	NOT FOUND	RTCDASTGGTTCGTGATGGGTRTCCATTTCAWARYAGYTTSTBGGCCRGYACACBCAGCCTACCATYAAAGATKTCATCRTRRTCAATCAGGTYTYGGDAGTAGCTCTGRCCCGKDTTYGAGGAAGCWRAAGCTGTTGCAHACTCGATACRCAYCHYAACCGCAYTCSWYTATATACATACTTTATGCTTAAGAATCAAA[C/T]ATCGTMTAGCTTGDTTGTRCYRGTGAGTGAATBHYGTCCCACAATAAGYAGGAAYRCTAAAGTRRATCACTYCCCAATGGCAAATAYARCACTTCGTTTBRYATTGATTGGCAATATCGTWGTGGGBTTTCGATTTGYCAAACGTGCWGGAACGCTAACGAACTAGTTGCGAGTGRACGATGATGGGBGGAWVG…		107
Ag_Diagnostic_MS_2R_17867714	2R	17867714	NULL	1	R	NULL	NOT FOUND	GTRTCCATTTCAWARYAGYTTSTBGGCCRGYACACBCAGCCTACCATYAAAGATKTCATCRTRRTCAATCAGGTYTYGGDAGTAGCTCTGRCCCGKDTTYGAGGAAGCWRAAGCTGTTGCAHACTCGATACRCAYCHYAACCGCAYTCSWYTATATACATACTTTATGCTTAAGAATCAAAYATCGTMTAGCTTGDTTGT[A/G]CYRGTGAGTGAATBHYGTCCCACAATAAGYAGGAAYRCTAAAGTRRATCACTYCCCAATGGCAAATAYARCACTTCGTTTBRYATTGATTGGCAATATCGTWGTGGGBTTTCGATTTGYCAAACGTGCWGGAACGCTAACGAACTAGTTGCGAGTGRACGATGATGGGBGGAWVGGADRKGYTAGAGBCAAGGT…		107
Ag_Diagnostic_MS_2R_17885174	2R	17885174	NULL	1	M	NULL	NOT FOUND	gtacagctgtacgctcatcacatggcgaccgtAGCTATCGCCTAACCCATTACAAATGTTATTATTCTTTTTATTCTCACTACTATTGTACTGATTAAGGAGAACAAAACAYACCRAAACAAGAYTAAATAAAAMCTGCVCCATTRTTCCAAGCATACCAYTTYCACTTVAVCACWRYKTTTAGCTWTTAAHACTCWCCT[A/C]ACCDAMACAARCGNGGYTTTTACCTTCSYTGCAHCGGTTACCGSTAATGYTAGCTTRTRATDTAATTAACTGCATTYAATDTCAGCGTWCRCTTAADRTGSTDYTTCTKBCGGTTCYGARCCGCCCGCCCGGCAGTATGCRGCCASYTCVDTGAAAGTTAYGGTTCCTTTTAAAACCCGTCCGCAAAACGRNMW…		107
Ag_Diagnostic_MS_2R_29179323	2R	29179323		1	W		NOT FOUND	TRAMWRGCWMAAGTGGAARCTTTTCVCTTCATRYTSGTDTGYGGAAAAGGGGAAAGAAACGGGAAACGGTTTGTTTTTTGGGGTTRGTYRAAWGGCGRRGAACGTGSGCVATAAAGAMMVYCGACYAAAGCTGAAAYYGTYCGGGAAGCCGTCCRYTCAACHCCSHAMAAACTAACTTTGCAAAGGGHTCCGCYVRGYTB[A/T]GGGRWAAGGGTGDATTGGTGGKTYTGCAAMAAATGVAATYYCSAGCACCCWKCDCTTAHAYCCAGGCTGYATYHCTCTAKCTTGMGCTTGGRTCGTYCATTTRHCCVCRWACGGCCAGCAAAGRATGACSCGYATCGRGCGGGTTWTAAAARWTGAACAMATTYTYBHHRGYCCRTCACCTYGCCACAGTGCGG…		120
Ag_Diagnostic_MS_2R_29184225	2R	29184225		1	Y		NOT FOUND	TKTGCTYGCGYGCTGRCATCYTCAAWCGCRYYGTCWATGCYGSTAARCGACCGCGACCGTGTCCCCGGGGTCATAWGSTYCCRKTTGTACAAGCgtgtgtgtgtgtgtTTCARTRTTTCCTTTGATYCCTTTTTGACGCGATGATGTTTCGAGCGTGCSWTTTCGCGTGCCAYCAAAGCGTRBTGYAGACGGGAGAGAAR[C/T]AAYARCCAACAACADGGTRAAAGGAAACGGTTGAAASSTTTAAAGYRTTCTCAATTAYRSCMARGCGGAAATRGCAAGRTGATGGGWKYGDTRTYCAWWGGATGYTGKWTGSGCGGGTGTTTCCAGTGAGAGCTKAAATCAAAYGTAAYCTTAAGATTTWATAASRAACCMGDADGACGDCGRCGRGKTTCGAC…		107
Ag_Diagnostic_MS_2R_29184730	2R	29184730	NULL	1	R	NULL	NOT FOUND	AGYAGGTGTTGARMGAGYGTTGWAACTTGAAACaaaaaaaaaaCAAACCTGTAAACAAAYCTGAAWGTTGCTKYAAATGAGAAATTGGTGTTTGTTADTTACTRAAMYATYWCGACTTTTSCAABCGAGTGCCAATDAGCGAAAGAACAAAAYTTTGMARTGAAMTGATTTGAAATMACAARCAYMAGWAAGAACGAACA[A/G]CCCAGCAGCGRHAARGDGCTGYRGTTYAGTRTGCGCKYCTGARTGGTATGCAATCCGTATTACRTAYCAGYCTCGTTGGCTGYTMGGCGAAGCGTGACAKTRGAGATTTTGCTGYATRAACDTCGCAGMATGCAAACTAGRKCARMAWAAAAYGCCACWBCMGYTTGCCTGWGADYCAAACGCRGCACAAATKG…		107
Ag_Diagnostic_MS_2R_29184813	2R	29184813		1	Y		NOT FOUND	ATTGGTGTTTGTTADTTACTRAAMYATYWCGACTTTTSCAABCGAGTGCCAATDAGCGAAAGAACAAAAYTTTGMARTGAAMTGATTTGAAATMACAARCAYMAGWAAGAACGAACARCCCAGCAGCGRHAARGDGCTGYRGTTYAGTRTGCGCKYCTGARTGGTATGCAATCCGTATTACRTAYCAGYCTCGTTGGCTG[C/T]TMGGCGAAGCGTGACAKTRGAGATTTTGCTGYATRAACDTCGCAGMATGCAAACTAGRKCARMAWAAAAYGCCACWBCMGYTTGCCTGWGADYCAAACGCRGCACAAATKGRTDTACWCWTKRVTGAACCTGDGCACTGSTTTGTTTGTTTGYGTTTGTCYCCTTGCTTCKYGYAGCACACAGCYMGRCCAGCR…		120
Ag_Diagnostic_MS_2R_29187402	2R	29187402		1	S		NOT FOUND	TGCAAAGCTTTTAGATCCACATCCGCCTACAAACGCGAGARAAYGCGMRGGAGRAGTTTTYCTGYGCAAAATWACRYAACCRARACRGATCCATTTCCGYCCTATTGCTCCAVCATCGYTATTGTTCGTGKCTYRGGYGSAGTWTGRGCGCTGAGRCKGARGCBTKTTTGTATGGYAWAMGAAWCGGTTTTATTTTGTTT[C/G]CCTCCTTTBAAACDCTAAWRYGCTGAATRTGYCGTTWGAWRYTRATGMTGRAGCATGGTGAAGCTTTWMATRTTKTTCAYMWTCRTGYAAAGGTGTATTAMAGRGAGRAGaaaaaaaaGWATKCCDBGTATVTHAAAAATGYCNAMDGYTGGWKGRWAADTTTKTTGGHCKYRTRAMGAAAGAATGCTCTTYCH…		110
Ag_Diagnostic_MS_2R_29187444	2R	29187444		1	Y		NOT FOUND	AYGCGMRGGAGRAGTTTTYCTGYGCAAAATWACRYAACCRARACRGATCCATTTCCGYCCTATTGCTCCAVCATCGYTATTGTTCGTGKCTYRGGYGSAGTWTGRGCGCTGAGRCKGARGCBTKTTTGTATGGYAWAMGAAWCGGTTTTATTTTGTTTSCCTCCTTTBAAACDCTAAWRYGCTGAATRTGYCGTTWGAWR[C/T]TRATGMTGRAGCATGGTGAAGCTTTWMATRTTKTTCAYMWTCRTGYAAAGGTGTATTAMAGRGAGRAGaaaaaaaaGWATKCCDBGTATVTHAAAAATGYCNAMDGYTGGWKGRWAADTTTKTTGGHCKYRTRAMGAAAGAATGCTCTTYCHGGCATTCATWACCTGTGGYGAYGGGWTGCVCYACWGTTTGKC…		110
Ag_Diagnostic_MS_2R_29187474	2R	29187474		1	R		NOT FOUND	WACRYAACCRARACRGATCCATTTCCGYCCTATTGCTCCAVCATCGYTATTGTTCGTGKCTYRGGYGSAGTWTGRGCGCTGAGRCKGARGCBTKTTTGTATGGYAWAMGAAWCGGTTTTATTTTGTTTSCCTCCTTTBAAACDCTAAWRYGCTGAATRTGYCGTTWGAWRYTRATGMTGRAGCATGGTGAAGCTTTWMAT[A/G]TTKTTCAYMWTCRTGYAAAGGTGTATTAMAGRGAGRAGaaaaaaaaGWATKCCDBGTATVTHAAAAATGYCNAMDGYTGGWKGRWAADTTTKTTGGHCKYRTRAMGAAAGAATGCTCTTYCHGGCATTCATWACCTGTGGYGAYGGGWTGCVCYACWGTTTGKCACACYGRGHAGMGCRTACTTTYYRCAAGKA…		110
Ag_Diagnostic_MS_2R_29194718	2R	29194718		1	S		NOT FOUND	DTTTCYVGRAGVGATGCAATRGAYCGTTGTTWRCGYTSATCATTACGCCCACGATSAGKATAATTAAAATATTACRATTDTTGCGCTAGAAATACGACTGHCGTTRNTGCAGCTSCYDGTGGGCGSTTTTACATTTTACGTGTTGCTAGAGTRTCTHAACYTGCAAAAAAAGRKTTTYAMTGTATTTGTATTCACAMATW[C/G]TWKRAGAGCAATTATTCTAAAAGCATMATAATTACDACTGCGCTYCSCAACATCCYGACHTAAAACRATGCAGTCYYDBVATRAGRCTAACGATTGCACTATTAATTAATGTAATGAGCACTTTTCATAATGTGGCACACACACACACCGTTGCCTGGGGAGAGGGAGGGACRTTACTGTGGTACGTGCTRGGA…		211
Ag_Diagnostic_MS_2R_29194722	2R	29194722		1	R		NOT FOUND	CYVGRAGVGATGCAATRGAYCGTTGTTWRCGYTSATCATTACGCCCACGATSAGKATAATTAAAATATTACRATTDTTGCGCTAGAAATACGACTGHCGTTRNTGCAGCTSCYDGTGGGCGSTTTTACATTTTACGTGTTGCTAGAGTRTCTHAACYTGCAAAAAAAGRKTTTYAMTGTATTTGTATTCACAMATWSTWK[A/G]AGAGCAATTATTCTAAAAGCATMATAATTACDACTGCGCTYCSCAACATCCYGACHTAAAACRATGCAGTCYYDBVATRAGRCTAACGATTGCACTATTAATTAATGTAATGAGCACTTTTCATAATGTGGCACACACACACACCGTTGCCTGGGGAGAGGGAGGGACRTTACTGTGGTACGTGCTRGGAGGTW…		107
Ag_Diagnostic_MS_2R_29197803	2R	29197803		1	S		NOT FOUND	CGAGAAGATTTYCRTCTTCGBTGCAATTCCCYAGGGCTGAGHAGKGCGWGCACACATTTRCACGAGYCGGTCGACHGGTCRATCGRTSAATRWGAGTKYTAMAATKYAATGCAATTAATTTAAYGTGYAAARRACATTGAtttttttttGTAARCHATTTTCTCGGTKCCRCCABTRYTAMGTGCAATCGAAGTGCTGGA[C/G]TACGCTMGAATTGGATWAMAGCRHCCGTTCAATGGRACCGGYGAAYAAGCGGCTAASGATTGGTCRATGGTTTTRGBCRGAACTSYGAGCRCAGVCCTBCGYGMCRACCAYCAACRCTAGATGTGGAATTTACATTATGTTATCGCGCGTAAAGCGCTCACTYTCCACAAATCCACCAATTCAGTRCRAATGGY…		107
Ag_Diagnostic_MS_2R_29222726	2R	29222726		1	R		NOT FOUND	ARTGTTGWAATGATGAAAATAAGACAACTTTTTGCACGTTGTAGGAAAACTTTAAAAGAGTTGAATCTGCAATATCACTTTTTTCAATAAATTGGATCATCTGGAATGCAAATAACCGCTCCCGTCTCTCAGCAAATAAAGCTCGAARARMTAATTAGTACCGAARGAAMWTKGTGAGCADTTCCTYTGSAATGCAACTV[A/G]ATAAGTACGACGATAAATTACTRATCYHTCAATGGTATRCACTGGAATTGAAATGCATYGAAACTAACAGACAACAGCCAAAAAAACACGGCTCTCATTATATCGTAGTGATGAGAAAGTTTGATRCRAAASTTTCGCTCCAAAGTTSAATTCSCKCTGTTTGTCACTBWGGGAATGAGGATAACGAAGCAAGA…		107
Ag_Diagnostic_MS_2R_30483809	2R	30483809	NULL	1	M	NULL	NOT FOUND	aacacaatcgcacaaccacaaVACCGAAYAACRCTCGTTCAKCACCATRGGATRAACACBCTCTGGTRAMCGACGGARGDAATCHAAWBGMGGGWGCRRGABGTAGARGAAAVYATAACAAAACGGATRCATTHAMATGTGCTCAAAGTTAACATGTATAAWAAAGTRAAAGTAAAACATTTAAACTAGCRATWACATTA[A/C]AWACAAACCAYACTAGCACGCMTGTGCATAAGRRARTVWGGGAGAAGGGGAGRGGGGCAGAATGAAGGAWAAGATDTGGCCATTYCTAGGCCARTAGATAGAATTTRGYAGYAGCMGCKgcaacaaaacagccacaacaaccaaaatacaaaacaacagaaaacaacaTTAAACAAAGCAAARMCGTTGTTGAG…		120
Ag_Diagnostic_MS_2R_30485522	2R	30485522	NULL	1	R	NULL	NOT FOUND	agagagagagagaacgaaagagcgagagagtgatagagagtgagagagtgagRCAGAAAAAAAGCATAGCCTBCTWAGAACTSCATCAAACGGTAWAGCAGCWGCWDYCGGTGATYGAGYCACAAMAAGWAVGGACGRWAAACACTKTATCAACAYATTAAAGCAYAASGRCCCTCTYRYCAHAMAAGTGYATDYAAATG[A/G]TKKBGTTGCAATCATAGYADGCGAAGCYGTTTGAAAWTCAACTSCTCGTAGTRTTGTTTTSTCRCCYCTGATACGAGYATTGRAAGCGTKGATAAGTTGTAAAAGYACTCTCTTRRCTGRCGGGAAWAASGGDAYAATTADCGCRYCATRTAATGCTTTGSTTBAAWMTTTKWDTCRARCRRDRAAYGRAAAHC…		120
Ag_Diagnostic_MS_2R_36429354	2R	36429354	NULL	1	R	NULL	NOT FOUND	GAAAAGCATCATTACCYGGTCGGTTCAATKTCGCGRTGGKTSSGAAGTGTGCWTGTGAGGTTTCTCYCWGAATTGTYKTCACTTTTYAGTYYGTTCTTYTGCACATTTGCYAMRAACAACGGCTTCGTCTTCGGCMGTGTYATTGGACGGTGCGKTATGGVTAAATTATGCTAACGAGCTGTTAATCCGGACCTTCYCCG[A/G]TWYCCCTATTCYTTCYGATTYCRTCYTGGAAGGGWGGCATTGGGRAAGGTGRTGGTGATGGTGCTACYGCTACTGTTTGATGGCMCCTATWRTGSBAAAGCAAANGCAAAAKTRGRARACAAGCACWGGGRAARAAAACGCCAATGAGMTTCGTTYGYTYCCGATTYAWYGACCGYGRTGAGRCRACAAWGCTT…		120
Ag_Diagnostic_MS_2R_36440617	2R	36440617		1	W		NOT FOUND	TTGAATTACTACTTTMAADSWAGCAAAACAAAATAMATAAAATBATTCTHRCMAKCTTTRYTCCATCAAWWAMGCRTGGTAVTAGYTAGSAAARGAAACAAARRTSGTTAGAATCTCTTGAAGGGGCTTGTTTATAMGTTTCTYWTTTCDTWAGATGYTMYTGCTGCTTWTGAAADGDTGCTTTTTATTGHBGATTGTTG[A/T]TCTTGWTRHGTTATTTAATTAGTAAYSAGATAGWCTTYGRAATCCRAAGAGRTYCTCAKTTCGTTAGTGTTTTACCCGACTTCTGTTTTTATTCGAATTTCTCACAACCTTCTATAATTAACATTGAGTGttccaataataataataataataataataataataataataataataataataataataataat…		107
Ag_Diagnostic_MS_2R_38354947	2R	38354947		1	Y		NOT FOUND	CTCGGCTRCGGATTGCTTTCACCTAATTGACTTTTGHGGTCAATACTTACCGGTAGGGGTCGGTRCAAATCATGGRTAAGCAAACAAAAATAAAACATAAATWWCAGGTAAGCWGGCCATGAGCAAAGGTTTTWAGTWGYTCRGAAAGCAATCAGCAATTAMAGWYTTGAAAATMGGTCAGCTCATTAACGAGWGATCCT[C/T]YATAACGATAGATGGAGACAAGATTTGAGTGGAACTCCAGCTGATCAGAGTACAAGCACcatttttttatttaaattttgaacattattttttttgacatttAACTAGAGCAATTCAACTTGATCAAGGCTGTTGTTGCTCACAATTAAAGGCTTTCAAKTCTCCGGAAATGAACHGGAAACAMATATAACCAG…		211
Ag_Diagnostic_MS_2R_38386129	2R	38386129		1	Y		NOT FOUND	YACAMDMATCGATBCCTKWTACGGGTAYGGTCTHRAACTMTTTSKCCTCGTTTGTTCATGTTKDtttttttttcctttttGRCYGCYTCCTYCCCRCTRTAAAAYATTTKAAAAAGATGARAAATAGCTTMDYMMTRCCRTAACATTYTGCAAARMTRGCTKTAAACTTCCCAACGANYTWYCGTTTRTCKCGTACRGAR[C/T]CATTTTGTTAAATCCATATTTGYGAAAGAGKTAGCCATTCTTYRRMATYKGGTGTGTKATATTCGCGYGTATTGTTTGTTYGAGTARTKTKTTTAAHABKTTTATTACWTAATCTTYCACGACAAATTTTACVTTCCAGCACCAAAYCAATGCACCAWACCTTTAAGYCATCMTTTWAAYTAATATYWRTRTAA…		110
Ag_Diagnostic_MS_2R_38408937	2R	38408937	NULL	1	R	A	G	ATAGAATTGTCYTNTRCTACWGGGCGAAMACGCGAAACYRGCABCACACAAAACCGKRAAGCAAATCGCTCTGCATTCATCGAATCATTTACYCVYGAGRCCDCSCTGMATCCAAACKCAHGCHACCGRAAWGAGCGATAGTGTAGCAATGGCAARCAYATTGCRCWCTVTCCWAKGCGCCCGYAYRCTAGMGAGCGAGS[A/G]AGCGAGCGTGTCGGGCCCRGTGGGATTCATCAGTGGCGCTACGCCATTTATTGTCATCCTGTTTCAGCAGGRAAASCCTTTTTTKCKRTCCYATTCARCTCTGCCTAAACCATTTCCTYGAATRTGKCGTTTTATTTCAGAACAACGGGGTAGCaaaaaaaaGGAAWTCAKCAGTVRAWAATGTNRSCYARSAC…	W1376	GOOD
Ag_Diagnostic_MS_2R_38409715	2R	38409715		1	R		NOT FOUND	GAATTGDACATCCGTTGATAATGGCCATTATTCATACGCGGCTGCTDGAGCGGTTMGGCACAHCCAWYCGTTSTTRRGAATGTAACAACGCGMACCAACGCGAATGKGTTTSAGRAARGATTTTCKATDGGGGCGTACCAACGCHKGYTTGTGCGAGTGTGGTTYTGTTCTAGCCTACTCTAHYYCTTTGTGGAKCYCAT[A/G]GVRSCRTGYAYCRTGAGCTARGTTTGCCACATTTAAAAACTRMTCCAACAAAAAATGWGTAAACTKGCVGAGCAKAGTGTKCTGGRAAGCTCGTCRGTTCCWYYMAACCGATGAATATGGWRCATTTGGTTCGRTTTDCACTTCGACACCGTGCTTAGTCTGCCACTTCBARTGCTCGACCATCCATGATCTTT…		110
Ag_Diagnostic_MS_2R_38409887	2R	38409887	NULL	1	R	G	A	GCCTACTCTAHYYCTTTGTGGAKCYCATRGVRSCRTGYAYCRTGAGCTARGTTTGCCACATTTAAAAACTRMTCCAACAAAAAATGWGTAAACTKGCVGAGCAKAGTGTKCTGGRAAGCTCGTCRGTTCCWYYMAACCGATGAATATGGWRCATTTGGTTCGRTTTDCACTTCGACACCGTGCTTAGTCTGCCACTTCBA[A/G]TGCTCGACCATCCATGATCTTTGCACGAGAGGGAAAATCGAAAAAATCGACAAWCAYRCACACATACWYDBATATGTGCTTCAAAAACGDATTTTATRGTCCCTTGTTCGACRCGCTGTCTGGGCRRCWTKGTGGGTGAWTGGATTRGWTGSTTTCWYCGYTCYAGTCYCDTAYTGACAMCRWATTGRATTCGA…	W1376	GOOD
Ag_Diagnostic_MS_2R_38477745	2R	38477745	NULL	1	W	NULL	NOT FOUND	TYGCCWTCATCAATRCCGTTCCAAGCTAAGCGMYCGGCTTTTTGTGCGGCCACAGCWCGSTTCGCATTCTCTGGAAATTTTCTCTCACTTCAAAACAAACAATTTCCYCRCTTTTYGCGTTBSWAAACTACCWCCDCCAGCARGARCAGCAGTGTGGTACTGCAVAACRSGCACRCATTTMGAWGCGGTYRATGRGCYGT[A/T]CGAGGCACTTCCASGCRTTGGGCDATTCAWCACAGCCGMGCACVGTTCAATCGATCATAGAGAGCGAAATTTCCATRATCCAATTAAKTTTTTACCACYATCGACTAAATAAAAGCGKTATGAATAATATWRASBGRCTGGTCRGACTATCRRASCCGGVAYCGGACKAAGATGTTTTGGNYCRTTTCACAAGC…		211
Ag_Diagnostic_MS_2R_39094935	2R	39094935		1	R		NOT FOUND	agtgtaacattgccacaatgcaRccRcatgcMgctgYagcMgcVgccgcagcRgcaattcaKcaYgcgcaRctRcagcagcaRttgcatgcRcagggWWtggtcgctRccRgtcattccggWtccgtYacgttgcagcaWcatcaDcagcagcagcgacagcaaatgcaRcatYtacagtcYcaggcYcagggacaRcag[A/G]tacaacatttgcagtcgcagcagcagcagcagcaacaacagacacagcaacaacagcactgtttgcagcacgcYcaaatgcaggtctcMWctcaaacatcccaacagcagcagcagcaDcaAGTCGCATCYACYAGAGGCGAAGARGADATGCCCCCRCTGGTRAGGACGCARCAYTTTGCGCTRATGGAYAAC…		110
Ag_Diagnostic_MS_2R_39095620	2R	39095620		1	W		NOT FOUND	GRTRGTWTCGGAGCGTACGATTGATGTRGATTCYGAAACGGATTCRAAYCACGACACYGCGCTAACGCTYGCCTGTGCCGGYGGKCAYGAGGATATGGTGGAAYTGTTRATTACCCGYGGTGCCAAYATTGAGCACAAGGATAAGAAGGGYTTCACCCCGTTRATAYTGGCTGCCACKGCYGGKCACGAGAAGGTRGTGG[A/T]TACKTTGCTSCGHAACGGBGCAGARATTGARGCACAGTCGGAGCGAACSAARGACACTCCACTYTCGCTRGCATGTTCCGGBGGTCGGTACGAGGTGGTYGAGCTRCTGCTKAGCATGAAYGCTAACCGCGARCATCGYAAYGTDTCMGACTAYACGCCACTYAGCTTAGCTGCTAGCGGTGGYTACGTGAACA…		120
Ag_Diagnostic_MS_2R_39100303	2R	39100303		1	K		NOT FOUND	GTCGCAGCGTCACTACRCCVTCGCCKTTGCTGCAACAGCAAGGCTCCTCTACCACCTCGCCAACHATTGGHARTCAGYTRCACWCGAAGATRCAACCCATYGGAcagcagcagcagcagcagcTTGCTCCATCGCCTCCACYBTCGAACGTBTAYTCGCTGTTCAATTATCCCTTTACCAACAGCCAGTGGGGTGTKGGH[G/T]SWAAYGCGACCGCYAATAATGTGGCCGATGTTGGCAAACCCCCACTGTACGGTGGCCAYCAGCATCAGCAGCAGCATCAGCAYCTGTCRCATGGAAATATGCCACCCCACCATCATCAGCACCAGCAYCACCARCATGCYGGTGGTRTAGGTGSTGCMGGTARTGGTGTGTTGGGCACCTTCATGGAAAATCCG…		211
Ag_Diagnostic_MS_2R_39100304	2R	39100304		1	S		NOT FOUND	TCGCAGCGTCACTACRCCVTCGCCKTTGCTGCAACAGCAAGGCTCCTCTACCACCTCGCCAACHATTGGHARTCAGYTRCACWCGAAGATRCAACCCATYGGAcagcagcagcagcagcagcTTGCTCCATCGCCTCCACYBTCGAACGTBTAYTCGCTGTTCAATTATCCCTTTACCAACAGCCAGTGGGGTGTKGGHK[C/G]WAAYGCGACCGCYAATAATGTGGCCGATGTTGGCAAACCCCCACTGTACGGTGGCCAYCAGCATCAGCAGCAGCATCAGCAYCTGTCRCATGGAAATATGCCACCCCACCATCATCAGCACCAGCAYCACCARCATGCYGGTGGTRTAGGTGSTGCMGGTARTGGTGTGTTGGGCACCTTCATGGAAAATCCGC…		211
Ag_Diagnostic_MS_2R_39103226	2R	39103226	NULL	1	Y	NULL	NOT FOUND	AKTKTTTGGTARGTTGGCCWCTCGCACTDCRCGGTRTTKATRGTTGATTCTGCYCATATHCTBCATTGCGTGYCGCHTRCCTGTCYCWAAGATGGGATGGGGTGGYKTKGATKYATCGATAACAACAACACAACTCACACACRCATAAYAYAYRCTRTCCTCTGSWSAGAGAYHCCGTTCGYATRYCTGCRTTATRTAYG[C/T]TACAWCTAGAGTGTCAATRCTGCTAWAMRDATGTTTMAWATSGVTAGYACTGCWGAYGWTAWCACGTATAATCAYAYAATTCCTCTATRAAMYCAGBAAADCAAMTYGCGCATSAGATCGYGCACWYAAWTATGAARTAGTAYTGWGGGRCAGCAWYWGCTGCACTCAAKGGTGTGCCCMAAARHAACACCGAT…		120
Ag_Diagnostic_MS_2R_39103333	2R	39103333	NULL	1	Y	NULL	NOT FOUND	TKGATKYATCGATAACAACAACACAACTCACACACRCATAAYAYAYRCTRTCCTCTGSWSAGAGAYHCCGTTCGYATRYCTGCRTTATRTAYGYTACAWCTAGAGTGTCAATRCTGCTAWAMRDATGTTTMAWATSGVTAGYACTGCWGAYGWTAWCACGTATAATCAYAYAATTCCTCTATRAAMYCAGBAAADCAAMT[C/T]GCGCATSAGATCGYGCACWYAAWTATGAARTAGTAYTGWGGGRCAGCAWYWGCTGCACTCAAKGGTGTGCCCMAAARHAACACCGATDWTTAGTTTTCAGTCSTTTWTGAATGTACGCTTATTATGGTACARTTTATAGCGAAGYAACACACTAATGTTCATTTACAGTGTATAGGTDAACGACAHTATGTGCA…		110
Ag_Diagnostic_MS_2R_39607913	2R	39607913		1	W		NOT FOUND	ACRTGGGAAATCATTYRAAGAGCTCGCYHCTCTYGTTASCTTTAAAACAGWDCCTYATTCAAYCGAGCAACGAWACCGAYATGGGHTRCAGRWWKAAGGTATAGATARRGAYTGGTWCGGWKGTGYARAATTGGTTCGGATTCCCSTRCTCAAAAGTAMTCTTTTCCYATYYSGCYCAYGAGAMRCTCGTTTYCAACCGT[A/T]TGCWTTTHACCATTMACCTAATRCWYCCAYGCACGAWGTWGCTATAGAGAAWATTTCCCCAGCGRRAAAYACCWATACGDTYRTTTTRCYTCGAGCRATRTGCAGTTCACTAYACAGTGCTCTGCACCWTRCYTRCAATRCTAYCGTGDGCTTGRTGGCGGTWSCACGATCGRGTTCGATGYAACGGTGATGRT…		110
Ag_Diagnostic_MS_2R_39647187	2R	39647187		1	R		NOT FOUND	CTGGTGCAGCYTWGTRYTTGMACATCCRCCGGYCAGGTTCACCKTGAGCCAMYAGACTGYRAAAAGRGDGTTRAAACCTTTTGGCTCTCAATTTAAGACKVTATGGGTRCAGYACCCTTATCAACYGGYGHGAAACGAGCAGTTTTTGAGGGYAGTAAGCAAHGAAMTGRSAGAAAAARTDARAAKACASCRMTACYTKC[A/G]CTAAGGTGGAYGTGGRTAtgtgtgtatgtctgtgtgtgtgttgtgAGCGTCSGTGAACRMTGRAATAAAKAAGKGCAAAGTAAACYTCGCTTTAGCCGCTTCCTTGAATGATTGTTKGCGTTAGTCATTTTGTRCTGCGGCATCGTTTATMTTTCCKYCCCYTTTTTTGGTCCDTYCGCTCGGGRGTGTGAAAA…		107
Ag_Diagnostic_MS_2R_39854307	2R	39854307		1	R		NOT FOUND	CATAACCACAMAACCCMAACADCCCCCTAYWCACTSAAGAGDWTKAGGTTCMTGTGCACAAATWCMVACHACCKTAGGAMCRGATGYYRAHDGRAGYGAATCGGTTGAACCWTTGCGAGTGATCCTWGATTCTAAWWDTKTTCATTTCHMHTYCATGGGTGACATATGTGAAGGGRTGACGATTTYGTAGCGAAYACNCA[A/G]CMMAACAACAGCAAGCATCAACCGTCRCAHTTCCTGTCAATRYRATWTCHCTGTACGCTYACATGGTATRTGKCYGGGTTKGCTTYHGTCKAAACWCABAYACACACACATGATATMCCTAYCAGYCAAGCCAGACGACAGAYCAAYTCAGRRHTCGTTGGTCCAATGTWCATGSTCCACCRAHYGRGAACGCW…		211
Ag_Diagnostic_MS_2R_47705151	2R	47705151		1	W		NOT FOUND	TTTTCCTTGAARACTGTACTGATGATTGCTAAGCAGCTAGTAAGTGTAGAATTTCTCSGCGGTYADCCDATCTCATAWCGGYTATCCTYTGYGATGTCATCCATCGACGTTGGTGTTAAAACTTTGTTTTCCCTKTAYCTTTCCYTCTCAATTTACATCGTCATATTCGCTTGTCCAYCATTTGTACTGCTGYAAGACWT[A/T]GCAGGAGTAMAGTGCTCCGAMGCCGTTTTTGAGCTCCDTTCTGATYTDVATTGTCGTTTTCTACTCTCTAGCTTATCCTTTKATTTGWTWGTTTACTCATTWAAMAAWTYRYTATCRTKTAAAGTGTGTTCTACCACCTAAAAGCTCTCATAACWTACATATCTAYATARCTTGCTCATTAAAKTATCCCWAWT…		211
Ag_Diagnostic_MS_2R_47705449	2R	47705449		1	W		NOT FOUND	CATTWAAMAAWTYRYTATCRTKTAAAGTGTGTTCTACCACCTAAAAGCTCTCATAACWTACATATCTAYATARCTTGCTCATTAAAKTATCCCWAWTGCTWGASATAAAATGCRGTTTCACGTACKTTTCYTCARYTMRTAAACATSDAAATTTGCTCTAAATGCTAWTTAWTTTKAATGCATTYAAGAGTAAACAAAAW[A/T]TRTTYGACTAGACCTACAAYCGTTTGACAWTTKGTACAAAAATTTGAGACGCTTTAACGGTTTACATDATTAAGTTRYGYGACGAAAATAGCTTWGTTABYTCATGTKARTTATTAGCTWMATTGSAGTATTTTTACCTCTCTVTACAACAATAATGCTTACAAMGCAAATCATTCCTCTGTAAKAWGCTTGGA…		211
Ag_Diagnostic_MS_2R_47705614	2R	47705614		1	M		NOT FOUND	TAWTTAWTTTKAATGCATTYAAGAGTAAACAAAAWWTRTTYGACTAGACCTACAAYCGTTTGACAWTTKGTACAAAAATTTGAGACGCTTTAACGGTTTACATDATTAAGTTRYGYGACGAAAATAGCTTWGTTABYTCATGTKARTTATTAGCTWMATTGSAGTATTTTTACCTCTCTVTACAACAATAATGCTTACAA[A/C]GCAAATCATTCCTCTGTAAKAWGCTTGGAGTGAAGCGCCGTTCGCTTTRTTGTBTTATGGTTRTTTTMGTTWAWATHAAATTTGTACATAWTATCTWTTTMMWAATTDCTRYAATAGTATCGATAGTKCTAGTACATCGATGTTATCGATAGTAcattttttatcatttttacgttttgtgtctttgtatttat…		107
Ag_Diagnostic_MS_2R_47708469	2R	47708469		1	W		NOT FOUND	MGACCGATACGCATGTGTTGCTGTTATGGTGGCAAACAGTAATACCAAAYCCTATCCCTCTTTTTCATCACGHWTMCTTCTAAGTTGTTACGAAATTAATYTAWGAGAAAYAWYAAASTTATGACTCCCTATTTRGCATTACTTACCTTTTCTCWTTCTCTGTATCGTTTTCCACMYAAGTTTCGTAGTTTCGTATDCYA[A/T]GAARTTGTAGGTRYCCAYTAGCAWTCGTTTCTTTGTTCCAATTCTGTGCACATCACTCCTTTCCGAAAYAAACACTWSKGARCGGTACTAGCAAKTTTTGTTGAKTGTTCRTGGTGAWGTTTTAAKTTYWAAATTTATTGGTCGGGYACAWTCAATTAGTTAGTAGTGYCAGTCAAACTTGATTTGTAAAGATA…		211
Ag_Diagnostic_MS_2R_47708971	2R	47708971		1	R		NOT FOUND	TCATATATTATSAYACTDCMAATAtctactacactaactataactcgtactacttttactactactacttctactactactattactactactacttcgcTTATCAACCGACWKTCATAACGATGAAAGATKAAATTGTGSCWATTGRDTTGCRCATATGTTCAATCCYTGGRAGCGTCWARCGTCTWYCAAACYATAAA[A/G]GYACGTACTYCCTTCCWGGWGTCCATTTACACAAAGCWCAAGCTACATATTTTATAYTGTGTATGGTGTATAAWCAACCTTTAGGTYACGTWCTTTYGAATTYCTGTTCTAGTTTRWGATGCAAAAATGTTKCGTGTYTGKGCWGCGTAMATATAAWWCCAATTTGTKTGYATGTGTGYAMADTGYCAACGAAA…		107
Ag_Diagnostic_MS_2R_47709087	2R	47709087		1	R		NOT FOUND	ATAACGATGAAAGATKAAATTGTGSCWATTGRDTTGCRCATATGTTCAATCCYTGGRAGCGTCWARCGTCTWYCAAACYATAAARGYACGTACTYCCTTCCWGGWGTCCATTTACACAAAGCWCAAGCTACATATTTTATAYTGTGTATGGTGTATAAWCAACCTTTAGGTYACGTWCTTTYGAATTYCTGTTCTAGTTT[A/G]WGATGCAAAAATGTTKCGTGTYTGKGCWGCGTAMATATAAWWCCAATTTGTKTGYATGTGTGYAMADTGYCAACGAAAYTTGCTTTCYWAGTCCCCTTCAASAAGAAGCATCATAGAATCAATGCTAGYAGGACCTTTATTATTGAGASCDTAANCRCAGCAAAAGCAATTGTTATACATTTYGGGATAYTGYC…		107
Ag_Diagnostic_MS_2R_47709277	2R	47709277		1	Y		NOT FOUND	GTTCTAGTTTRWGATGCAAAAATGTTKCGTGTYTGKGCWGCGTAMATATAAWWCCAATTTGTKTGYATGTGTGYAMADTGYCAACGAAAYTTGCTTTCYWAGTCCCCTTCAASAAGAAGCATCATAGAATCAATGCTAGYAGGACCTTTATTATTGAGASCDTAANCRCAGCAAAAGCAATTGTTATACATTTYGGGATA[C/T]TGYCAACATHCTCTCATAAGSTTCARATCGTCGTCTTTTRTCTTCAAAACTGTAAGCGAGTGGATAGAATTTATCAAGTGTGTTCCATCAAGCAGGTTCGTCGTCGCAATGTGGTGTGCTGTGCATMGACTCATCGCAGCKCATSTACCTAAWTTTCTTTMTHHCWGCAATTTTCCAATTGAAATTTTATTTHT…		211
Ag_Diagnostic_MS_2R_47711872	2R	47711872		1	Y		NOT FOUND	ttcctctgtttctgtttggtgtgttgtgttttccttttttttHCGAYGGAAACAAAYCGATCGATATTTAAAAGCTACCCGCAGAWCTGTTGCTTGCTGGAATYGAATTTATTGCWCWTTRCAATHAAAAGGCTAAAMYRGGYTGTGYGRYAATGYAYRTATGTCSTAYCATGCAATSGTGYCCTATTWWTATACCACWW[C/T]CRANAAAAATACWTTTAATTTAAGGTAGAAAAGWWCGTAYCCTKATAGTTTWHAWTTATTAAAGTTGAAGttttttttAAAYAASYCAATAACATAACTACCTATTACTARCTACGCAGARTATTGTAGCTAGGAGCAGGHCTAAAGATAGHGHTTTYGCGTCAARAAWATDATTGAAAATTAATDTCTTYGTT…		107
Ag_Diagnostic_MS_2R_47711954	2R	47711954		1	Y		NOT FOUND	AGAWCTGTTGCTTGCTGGAATYGAATTTATTGCWCWTTRCAATHAAAAGGCTAAAMYRGGYTGTGYGRYAATGYAYRTATGTCSTAYCATGCAATSGTGYCCTATTWWTATACCACWWYCRANAAAAATACWTTTAATTTAAGGTAGAAAAGWWCGTAYCCTKATAGTTTWHAWTTATTAAAGTTGAAGttttttttAAA[C/T]AASYCAATAACATAACTACCTATTACTARCTACGCAGARTATTGTAGCTAGGAGCAGGHCTAAAGATAGHGHTTTYGCGTCAARAAWATDATTGAAAATTAATDTCTTYGTTTTTTAWKAYMTAYYCTTARRWGKAGTAGCCTTAAARGTTTAGCTTTTTTGGTACCWTKKGVTTRCTACTTACCTYGAATTAA…		251
Ag_Diagnostic_MS_2R_47712072	2R	47712072		1	W		NOT FOUND	YCRANAAAAATACWTTTAATTTAAGGTAGAAAAGWWCGTAYCCTKATAGTTTWHAWTTATTAAAGTTGAAGttttttttAAAYAASYCAATAACATAACTACCTATTACTARCTACGCAGARTATTGTAGCTAGGAGCAGGHCTAAAGATAGHGHTTTYGCGTCAARAAWATDATTGAAAATTAATDTCTTYGTTTTTTA[A/T]KAYMTAYYCTTARRWGKAGTAGCCTTAAARGTTTAGCTTTTTTGGTACCWTKKGVTTRCTACTTACCTYGAATTAAAGCTKTWGTGYACCTTKGTGTGTAYMTTTTCTTYGTGYTTTGAWRCRCTRTTYGKTAYCTTTTGGATCRKTTTGAGAACATTTTYSAHTTTTWATCAACCTTTTTCTCGGAAGGTRTR…		211
Ag_Diagnostic_MS_2R_49434617	2R	49434617	NULL	1	R	NULL	NOT FOUND	TCCTTCCTATTCTAAGACAMAACGGTRTCCGMCCTACTCCTTGYGGCATTTTCYATCCTACCAGCCACGTGTGRTCTATGTTCCAGTTTCWTYYACGCTAAAGGAGRTGaaaaaaaaGTTTTACCHYAAAGHRGCGCTYTMACGYGCCRAATCCTTCGRARCGATRAAGAGCTCAAAACTTTGCTCAYRCCACCAACATC[A/G]CCCACTCGAAAGSTGCGTRATAAAATGCAATGGTGAKGAAACCGCGAAGCGATTMTGGTGATCYGCTRACGATGACAACGCTACAWACAACAGRAGGAGRAAACYCAGCATAGACACGTTTTTCYCGYATTCTAATGTGTTTCTATGTMTCAAGTCKTTYWYTGTCTCCGGCTTAHGGCACACGCAAGTGCAAA…		107
Ag_Diagnostic_MS_2R_49434717	2R	49434717	NULL	1	R	NULL	NOT FOUND	AAGGAGRTGaaaaaaaaGTTTTACCHYAAAGHRGCGCTYTMACGYGCCRAATCCTTCGRARCGATRAAGAGCTCAAAACTTTGCTCAYRCCACCAACATCRCCCACTCGAAAGSTGCGTRATAAAATGCAATGGTGAKGAAACCGCGAAGCGATTMTGGTGATCYGCTRACGATGACAACGCTACAWACAACAGRAGGAG[A/G]AAACYCAGCATAGACACGTTTTTCYCGYATTCTAATGTGTTTCTATGTMTCAAGTCKTTYWYTGTCTCCGGCTTAHGGCACACGCAAGTGCAAATRAGGCAGAGCAYGCAACCGAWGGATAAGATSTGAAGGATGASTGGAAGAATAVAAGAAAVCCCCAGTGAAcatgatgtggatgatggggatgatgacgg…		107
Ag_Diagnostic_MS_2R_49434722	2R	49434722	NULL	1	Y	NULL	NOT FOUND	GRTGaaaaaaaaGTTTTACCHYAAAGHRGCGCTYTMACGYGCCRAATCCTTCGRARCGATRAAGAGCTCAAAACTTTGCTCAYRCCACCAACATCRCCCACTCGAAAGSTGCGTRATAAAATGCAATGGTGAKGAAACCGCGAAGCGATTMTGGTGATCYGCTRACGATGACAACGCTACAWACAACAGRAGGAGRAAAC[C/T]CAGCATAGACACGTTTTTCYCGYATTCTAATGTGTTTCTATGTMTCAAGTCKTTYWYTGTCTCCGGCTTAHGGCACACGCAAGTGCAAATRAGGCAGAGCAYGCAACCGAWGGATAAGATSTGAAGGATGASTGGAAGAATAVAAGAAAVCCCCAGTGAAcatgatgtggatgatggggatgatgacggtgatg…		107
Ag_Diagnostic_MS_2R_49438548	2R	49438548		1	R		NOT FOUND	ACTTAGCATTCAAATRATAGCAACATTMTATDTGCAAAACTGTTRGGCGYAAAYRAACCACRTACGAGCGRAAGCGTAGCARAAGTRRAGAAACAAATCAAAARTAGRTTTAAATRGCTCYWKTCDCBCTGACRTTGATAGGATGYGAYATATTATTTABCACTCTTGAAATATTSCCGTTTTTGCGAYACTCTRCARAA[A/G]ABCRTTCTACYGAAGATAAAGATTTAAACATTGTTGYYGATGAGATGAGATGATTTTTATAACARAAWTACACTTACAAAGAAGTMATTATTTACCATTAGTTMWYTCTYTCAGAATGGCGGTGTAATRCACTGCTCGYGGGGRGATTTGYCTAGTRTGATGAKTTTAGWGTTAAGCGATTTTGCTGRGTGGTA…		110
Ag_Diagnostic_MS_2R_49438586	2R	49438586	NULL	1	Y	T	C	ACTGTTRGGCGYAAAYRAACCACRTACGAGCGRAAGCGTAGCARAAGTRRAGAAACAAATCAAAARTAGRTTTAAATRGCTCYWKTCDCBCTGACRTTGATAGGATGYGAYATATTATTTABCACTCTTGAAATATTSCCGTTTTTGCGAYACTCTRCARAARABCRTTCTACYGAAGATAAAGATTTAAACATTGTTGY[C/T]GATGAGATGAGATGATTTTTATAACARAAWTACACTTACAAAGAAGTMATTATTTACCATTAGTTMWYTCTYTCAGAATGGCGGTGTAATRCACTGCTCGYGGGGRGATTTGYCTAGTRTGATGAKTTTAGWGTTAAGCGATTTTGCTGRGTGGTAWGAAATGCTTATGAARCWGATYGACAAACAACRCGTAC…	W1374	GOOD
Ag_Diagnostic_MS_2R_49438616	2R	49438616		1	W		NOT FOUND	CGRAAGCGTAGCARAAGTRRAGAAACAAATCAAAARTAGRTTTAAATRGCTCYWKTCDCBCTGACRTTGATAGGATGYGAYATATTATTTABCACTCTTGAAATATTSCCGTTTTTGCGAYACTCTRCARAARABCRTTCTACYGAAGATAAAGATTTAAACATTGTTGYYGATGAGATGAGATGATTTTTATAACARAA[A/T]TACACTTACAAAGAAGTMATTATTTACCATTAGTTMWYTCTYTCAGAATGGCGGTGTAATRCACTGCTCGYGGGGRGATTTGYCTAGTRTGATGAKTTTAGWGTTAAGCGATTTTGCTGRGTGGTAWGAAATGCTTATGAARCWGATYGACAAACAACRCGTACAACMAATCCAAAGACCAATTAATTCTTTCT…		251
Ag_Diagnostic_MS_2R_53248681	2R	53248681	NULL	1	R	NULL	NOT FOUND	CCKAATCAGACTGTAGAGWRTTYGRAAGTASCTCAGAATTADAATTTAAACAATYYCCAACGCTTGTGGTAAACCAACAAGTTTRAAYDAGCACTACGTAYYGAACACTCAGGTCAGTCAAATTGCAGAGTCTCAAGGACDAATGTGTAACATCCTKAYGGAAAACAAACGWAAACCAAGCASTRCATCAYATGYAGCGT[A/G]RAGCRCYTAATTAAACTGCAGCAAAAACATTKYTTTCCATCCGTAAAATTACAAATCGCCACCWWACCGACGGTTGRCCTTCTAMACAMATTTCCGCACCGTTTTRCGVCCTAGATAGTTCWCGTWGCRGCAAATVTTGTTCCCTCACCCAGCCYAACGTTGARTGTTGTAACGATAAGTAAAGCAATCATAMA…		211
Ag_Diagnostic_MS_2R_53248686	2R	53248686	NULL	1	R	NULL	NOT FOUND	TCAGACTGTAGAGWRTTYGRAAGTASCTCAGAATTADAATTTAAACAATYYCCAACGCTTGTGGTAAACCAACAAGTTTRAAYDAGCACTACGTAYYGAACACTCAGGTCAGTCAAATTGCAGAGTCTCAAGGACDAATGTGTAACATCCTKAYGGAAAACAAACGWAAACCAAGCASTRCATCAYATGYAGCGTRRAGC[A/G]CYTAATTAAACTGCAGCAAAAACATTKYTTTCCATCCGTAAAATTACAAATCGCCACCWWACCGACGGTTGRCCTTCTAMACAMATTTCCGCACCGTTTTRCGVCCTAGATAGTTCWCGTWGCRGCAAATVTTGTTCCCTCACCCAGCCYAACGTTGARTGTTGTAACGATAAGTAAAGCAATCATAMACACTC…		211
Ag_Diagnostic_MS_3L_59360	3L	59360		1	S		NOT FOUND	cgtgSgaaacagattctggacgctaccaYgggacgaatcgagaagcgattcgaatcgggattactgtgtaggaaagatgacatcgagctacctcctagcatcVacatggcgcRtcgtaRgttcaattRtttggagMggaggatggagcgagatggacatcttaaggaacaagtacatcgacaagttcgagatttgttgag[C/G]aagcagtatgttcacaaggctacagtgcgtgagctggaggaRgctgaccagcgacRcgtatggtRcctaccaatagRggtggttaccaacccaaataaacctggaaatgttcggctgatttgggacgcggcagctaaggcgcatggaacatcgttgaacgacatgctgctgaaggaaccagacgagttgagctc…		110
Ag_Diagnostic_MS_3L_61034	3L	61034		1	R		NOT FOUND	gaagaaatacggcaggtaaatctttacgtggaggactctaacaccggactattacctatccggtatgaacgtttcagctgattggagaggctacaaaggatgattggttgKattgtcagtatgtgggcaatctgagacgaaagtatcKtggcgaacctattttaggaggagttctacgacaagaaRaactctatgaagcg[A/G]ataRcattctgtggaagcaKacacaactcgWgtactatccRgaagaagttYgcattctgagtttggacgataacgatggaaaacctggaggaagaacggtatcgaagcaaagccacatttaccatctattgccgtttgtggacgatgaaggcgtattgcgaatgcgagggaggataggtgcagcggcggatgtt…		110
Ag_Diagnostic_MS_3L_65133	3L	65133	NULL	1	K	G	T	atgcattacaaagcggggcactcaRgtacgctctHcgcgagagcgatctctcgtcgactgatgagcacgagtgcccACCGTCCCGGTACCGATRGAGATCRATCTCTCGAGAGGTCGAGAAAGAGATAGATTAGRAARAGGGGCATTCAAGTCCACRACRCGTTCGGAACAACAGCTCGCTATACTCCCGCGTATCAATG[G/T]AAGGTCGCAAATACACGACGCGMGTTTCCGCGGGCGCGTATAACAGTTCCGCAGATATCCAGCAGATCTGCGTTTCCGCGGTCTTCGAATTTCAATTCTGTGGCGGTTGTATACGCGTTTCCGCGGCGCGGAAACGCGCGKCGTTGTTTAGCAGCCTaatactcgtaataggaataaataatataatataataa…	W1373	GOOD
Ag_Diagnostic_MS_3L_76928	3L	76928		1	S		NOT FOUND	GTTGACATGTTCGGTTATACTGTAGATCTGTCACTTTCGTAACCCATGGACGAAGCTTGGATCATTCTCATCAGTAGGTGAAGTAACGGTTTTCGAAAAAATATGCTGGTTTCAACTAATTTATGCATTAAAAAGCTTGAGGAATGATTATTTGCTACTTTTAGGACATTTAAAAATAAAAAGTTAAAYGCTGCGGCACA[C/G]KRTGTAAACAAAAYMATTRACAACACTACRGTATTGCCGAACAAGTCAACGAATACTTCCTAACAATACTTTAKCTGAACAAAACTACAACTCGCTGAACRTATCGATATACTCCTMGAAAATCTTGTAATAGCAATTTGCGARATAGTAAAGCAATAGCAAACKTGGTCAAATAAATATTGTGAGAAAAATGG…		211
Ag_Diagnostic_MS_3L_78562	3L	78562	NULL	1	W	A	T	TCGGAATTACAAGCTTTTKGCAGAATTCGTTGATCCCGACTCACTTATCAAACTTTAYCCCGATTGGTCWACCCGTTCTCGAGATATGCAAAYATAAAATTCCTTAACGCCATCCAAATTTATATTTTTGTCTCCGCTCTGGTCCGGACACTACCGGYCGAGATAGTACACCGAGttttactatttttagttttttttAC[A/T]AAAATATACCTAATTTTCGTATTATTCGATCGATTTGCTGATACGCCCCTTCATTAGAAAATARTTTTCTCTACGCTCGCTGTAAAASGTTGATATAARATTATCAAAGTCAATATAAAAAAATAMGAAACATATTATTCTTTACTCTATTGAATCKATTACCTTGTCATGATTGTGTCAGAGATATTTTGCAG…	W1374	GOOD
Ag_Diagnostic_MS_3L_82544	3L	82544	NULL	1	W	A	T	TACGACTTATGAATAAATATKATCACGATATGTTGRAGCTTCTWATGTTACGATGCAGATCTTATYGCAGATCTCTAATCAAAAYCTTTAAATACCACAAGTTTCTGGGAATTKTTTCTAGGGTTGTCTAAGGAACTGAACTTTTATTTAGAGGCTTTTAATTTTGCTTTGAAAAAGATAAAACAMAAACGAAATAAAAA[A/T]CTTTATGCTCGCCGTATAAGAAAACGTCATTCGTGGCACAAAWGACGTAAAATTAAATTTGAAATTTCTTCACACAGTCTTGCTGTATTCTTTAATTCCATCCTTGCTTGATTGTACTTTTCCCATTTTCTGGCAGCWACTGTCATGTCGTTTTAACATACATTACCAACGKATTGGWGAACTGTCAAATCTGC…	W1373	GOOD
Ag_Diagnostic_MS_3L_117039	3L	117039		1	M		NOT FOUND	cgtKgaggagaaSgatgaactacgMgcttgctgagctgtatggcagacYgagtatcctgacggtgacaaagactggcaggatacgatggctggggcatgtcatgaggatgccggactcatgccccaccaagaaggtgttcgacagcgatccctagttcggtataaggcgcaggggagcacagcgaactcgatggcttgat[A/C]aaatgaagMKaRacctgtcggaSatcatggatgagagactacagccagggacYgagcatcctggagaatgattgttgaaHggRccatgtcacYccaacgagctccatcttgagcaKgccaacaagaGAGAGAATGAAAGGAAAAGTAAAGAACAAAGATTTCTCGTATATTGCGCCTACCACAACAAGTCGTTT…		110
Ag_Diagnostic_MS_3L_120868	3L	120868		1	Y		NOT FOUND	TATTTTATTTCAGAAATAATCAAAATTTATCATTTTAAACAAAATATGTGTACTGCCATATTTATACAACTGGCGATGCTGGAGATACTGGTAACGTGCTGCTATTTTGGCTTAAGAAGCTCCTTCCTCTGTTGTTGTTTGATGGTAGTCGAAAGATGAAGAGCTCWCGCAMCCGGTTTGCGTTCAACAGCAATSGATTC[C/T]AGCAACTTCTTCAGTGAGTGACTGCTTCAACAACCAACTGCATAGGCGCATGTAATTATTACATTGTAATGTTGTAGGTGTACGGACGTGTGTTCAGTCGAACGTCCAAACGGAAAAAAAGAGTCCGCTCGGGTTTATTAATTTCTTTTATACAAATTAACACTAACACTTACAGATTAAACTTAACGCATCTA…		GOOD NO FIT
Ag_Diagnostic_MS_3L_122048	3L	122048		1	W		NOT FOUND	ATACAATTAATTTGATTCAGCATTAAAGTAGCTCCCCTGAATATATATaaaaaaaaCCAGAGGATCAGTTGTTTCATTCAAAAGCAAACAAAATGATGAAAAATAACAAGTTTCAAAAGCCAGGTCGTCATTGTACTTCTtaatttttcttctttttggcacaataaccactatcggtGGTTGTGRMggRacatgaaccc[A/T]tgacgggcatgttgctaagtcgtacgaKttgacgactgYaacacgagatctacccaACTAKTTWCTGTAACWAGTTATCAGTTTCATTAAGTTTTRGRCAAGCGCACAAAACCGCTGTCATTTGGAGCAAGCGAAAACTTGTGAATAAATTTCAYCAAATAAAHATAATWTTCKTTTAATGCGTGAAGGRTGCT…		107
Ag_Diagnostic_MS_3L_124633	3L	124633		1	R		NOT FOUND	ggtgacggaataaccccatttaacWtttaaacccttcRtgaaacaccaRataacatttctcactRacataaataacttaatttcttttaaattgttgtatggtacgcattttagtgcaataccacaactattggtactaccaccattatACGTACGTTTACCCTACTAATATGATGATAAAAATTCATTTGGTAATTRGT[A/G]CGAACTSAAAAACAATAAAAATAATCCAAACGAATACAARTCTATGGTCATTTTCCAAGCATGCTTGAAGTGCTTAGTAGTTCTAGAGCTAGTAGTGTTGATATGATGATATGATATGTTTTGAATAGTAATCAGTTGAGTKATCATGCTGAATGAACTTACCGTAACTTTACAGCCCGTGCCTAAATAGACAA…		211
Ag_Diagnostic_MS_3L_127700	3L	127700	NULL	1	Y	C	T	TCTCGTTGTTATTTTCGCAATCTAAAGTGTTAATATGYATTTTAAACATCATTTATTTGTTAAGTGTTCGAACCAGTAATCAGTGGAATAATCAGTGGAATGTAATCGAATCAGTTTCACCAAAATAATGCAGTCTTGAATGACTTTCATACGAAGAAGTGAAATCTGAAGCCGCACGTGTCGCCTTATTGCCAAATGCG[C/T]TCTTSTACTTYCCTGATCAMTARTTAGTGCTAGTCTTGCCCGGAAGTATCTTGGCCAGAAGATAGTTGAACTATRGSTWCGATTMTTCATTWAAACAAATTCAAATAGACCACCCTGATTTGTGCTATTCTTTCTTCTTATTTCTGTKTTTATTAACTGAATTATTTTTGTRTCTAAAAAACGATCAAATTCTA…	W1373	GOOD
Ag_Diagnostic_MS_3L_129051	3L	129051	NULL	1	M	A	C	ATCATTTAAACACATTTGTGCTTCATTAGTTCCGTGCTGGTCACTTCCGTTCGTTTGAYGTTTGGCATCTCTTACAATTTTGCTTACATCAGCACAGTAGGATATTTAAGGTTTCGATGTAATTAACCATAtttttttctttttcttttGGTGCAAAATGTGAATTTTTTATCGACTTCACATCAAAATTGACCATCATK[A/C]ATCGAAAATGTGCCTTTTTCCGTATGTMCACAATYGGTACAACTAAACATCKTTGYACTAAATATCGCAGTATACCATTGATTATTYGTTTAMAACTKTSTTTTTGGTCGTAGTGCGCAGGGTACAACTAGGGGKTTTCGTTGWTATTTTGGAAATCGAAAGTGTTAATATGTGTTTTAAGCATCATWRTATGG…	W1375	GOOD
Ag_Diagnostic_MS_3L_137558	3L	137558	NULL	1	W	T	A	TGATYTAAACAATTCYCAGCAAAAAATAAAAGTAGATTTCTCGCGCAGCATCGAAAAAACAATTCTCGACGAATGTTATTGTCTAATTTTAAATAAATGRATTGAATSAAACTTTGAACATAAACTTCTTTRAAAGCAACAAGGCCTGTCATWCTATTGAAGAAAAATAAACACGTGTGTCTTTCAATCAGTCTGTTACA[A/T]TTTTAACAAATTTATAAGCTTGGCAAACATCATGTACAAGTATCCTGATTGTCTGTGTTTTGAAGTTTTAATACATTTTGAGGAAATATTTGACGCAACAGATAAHAGATTGTTTTAAATAAAATTAGAAAAATATTAGCGTKTTTACGTTATTTAGTGGATAGTDAAAARCWAWTTTTTTRATGAACAATGTT…	W1373	GOOD
Ag_Diagnostic_MS_3L_139046	3L	139046	NULL	1	W	A	T	AHTAAGTACTGYCACATTTAATTATTTATATGCTCCGCACGCATGTTTCATCTTCTGATACTCAGCGACGAAATGTTATTTAAATGCTBTSATGGGATGGCATGCTWTGATATCAGAGGTCTTAAAATAAAATTAATTGCTTTCGTCYCRTTTCGWAAAATTTCGGGTTTAATWTCAGGARAAATGGTCCAAMAACAGTG[A/T]TCTTAATTTTATTAAATGGTAGCATGCATTTATTTCACCATTAAATTTTTTTGCGTATACGTAAAGTATACTHAGCGTGATTAAATCTTTCTCAAGCTTATTACTGTTTGTTACTCCAGATRTTTCATTATAYTAAAYATGTAYTTCAATTTTGGAGTCRGTTCRTTCTAAYATTTAACTAAATTAATTAWACA…	W1374	GOOD
Ag_Diagnostic_MS_3L_146178	3L	146178		1	S		NOT FOUND	tatttttgcgaccggctctgMtgttggggctattaaaaagacacacgatcgaagcaaacgtgcgtgtgatatgtagcacatttctttccaattcagctagcggacgcaagtggaaacaacattttaaattgaatccatacaaaagaggattctggatttgtttattacgattcgcgtatggtgctgcacctgtccgtcca[C/G]RatctggtggcttgtYtggcttggagtcgttataaaaacgccgattgaMcRgcaatgtcttggaataggctcggatcggtaggttcatgttttggtcgattgcattccgttgatttgtcgcgccgtagcagtagatcctgcagcaacaaagtcaagacaaactcttacccgggTGTGGACTGTTATGATAAGtt…		110
Ag_Diagnostic_MS_3L_152428	3L	152428		1	R		NOT FOUND	acagtctctgcggcctgcYataaaaccgaacgtgtRaagcattaHgcatatctttgttgtactaagcttttgctttcgtatgtagtagattacgcagatatKctgagccgtctgcScaagggtgtgaRagtacgtRtgtRtgcagcgatttcgccaaatatattttcttccggaataatatgatccatcggtcaaagaaa[A/G]gaagRtKttcatgacagtggcggagtagggggatcggRgtYcccaggcggaaagacgagttgaggcgcctctaaatggtaactgatgaccgggagcagggggtaataataataataataataataataataataataataataaGAACTTAGCATAGCAGTCCACActcggggaaggtttttgttttgactttg…		110
Ag_Diagnostic_MS_3L_155997	3L	155997		1	R		NOT FOUND	ATGTTCGAACTCGTCATCAATATCCCCGYAATGTTTATATGAAAAAAATGCCTTTTTTCGGCTGGSTGWAGaaaaaaaaaCTAGGAGAGATAATTTCGTAACATGTACAACATTTSAAAGGTAATTATTAAAGCTTCYTTGGACAAATAAATCTAAGACTTTGGAAGTTRCCAWCAGTTAYCCGGAATTTTCKCCATTAT[A/G]GACRAAGAYATCCTAAGTTTTCGCGATAAATTTGTTAGAGTAGARCTTTTGYWTCATGTTGGTCCAGAAAAAATCGATGGAACACATGTGACGGATGTTGTACYAAATTRTACCAAATAAGCATGTCGAAATTCTTCCGAAATTCATCTARTATKAACGMAATGAGTTTTGGCGTCATTGTTTGCCATTGCGAA…		211
Ag_Diagnostic_MS_3L_166203	3L	166203		1	W		NOT FOUND	gatacaaattatgaaatcattatttttttcaattttcacattgattcctcattatctacaagccgcatggacaaWtWgcgtKagattagaactcWtactcacatgattttaaatttcgtgcaKaaacaaatcatcaaatactttgttaataaatcacacagYctgaaYtcactggttgagtttcgattccctgcYaacta[A/T]tgaataWRtgttttttagttggcacgtttcttcatacaaaaaaaatttgaaatttttctcaRcaggccgtgMgatttttgtgatgttttcaaaaaccgggttttccatacaaaagYatgctttttaattgaactgtcagccaactatcgagcgttcaggtaaaaagcatgcYaactaaaaagcgttcaactatt…		110
Ag_Diagnostic_MS_3L_181275	3L	181275		1	Y		NOT FOUND	aactcgtctttcYacctgaggcccccgattcctaYtccgctactgtcatgaactccttcctttctttgactgatWCCTACTTCGCTActgtcatgaactccttcttttctttaactgatcgatcataacattccggaacagcatacattcRgcgacWgttttgcWcacacacgcaaacWcacaYccttgcgcagacggct[C/T]agcggatctgtgYaatctacaccaYacaaaagcaaaagcttWgtgttacaaagcttaatacttaacacgttcagttcgatggcaggccccagggactgccagtgaactttccagtatgccagttttacaatcagcttgcgttctagatgccggcagaacgGAATGTTGATGAAAATCAGCGCTTGGCTGAACGT…		110
Ag_Diagnostic_MS_3L_188076	3L	188076		1	W		NOT FOUND	atagaaaaatacaatacaataaaaattaataGCTTATTGAATGCTTCGAAATGTAGATAATTTGACTATAACTAATTCGWAAAGRGTTTCATAACTTRACATAAAAATCAGCGTACCGATGAACTCGTACATTCCCGGGATCGTCCGCCGCGACGYTCATTTTCATTCATTTAATCAAACWTTGAACAACACCAAAAATT[A/T]GAAAACCGTCTATATTTTGYACTCCCCAATATATTGSTACACCCCTGTYCACTAATCATTTACGAATGTTTTTTGACGAACGAGTTAACCGTAACGGSAGTATACAAATATAGACAGTCCAAGCATCTCAYAACACAAWAAgcacaaaacaattctcacttatttacgtatcccgtgctacaaccggtttgctg…		255
Ag_Diagnostic_MS_3L_193173	3L	193173	NULL	1	R	A	G	cagaatgtaggtKctgtacatacccaaaacattttcattaatttcaacagcaccctcagtccRatggcatctccacagtatgcttgcaaaattccacaatttcggttRcaaTCAAGGACTTCAGGAACCAGGTCRTGTAATGTAGAACGATTTGACAAGTAGYCAACAATTCGTCACAGCAGTTTGACATCTGAAAGCCG[A/G]GCTGGTAATCGTAGTAAAATTGTTAATTARTTRAATAAATTGTACAGGAAGAATATCTATGCCTCTAGTAATAAAATAAATTAAAGTATGATGAGCTTTCAAGGGCTGCTGTCARATGGCATCCGAGTTGGTCAACTCGATTTTGGYTTTAATTTAACCTCGTTCCTRCAAAGTCattgRttgcaacgttYYat…	W1373	GOOD
Ag_Diagnostic_MS_3L_217520	3L	217520		1	S		NOT FOUND	cgcatacaccgcaacagccaatcagctggcggcggaaggcacgggcagaagcgcaagtaaggcagggcagggtgagggagggagaagaagcggacgaaaaaatgggcgccaatcattttaaattttttgaccgtttttttttgctccgccggcataaatagttcgtccatttcgccaacaaatggcgctaaaccWgHgca[C/G]gcctgcgcaggaatcgctgaagtcccgcgSgggagacgcttgcttctacgtggtgcggcattagcttacgaacctttcgtggtttccgggcacagaacccaccggcgtgtaaacggcgcgacaccgttttcgccgaaacttgcaatctaagctcctgcttaatacgattgcaagttttgaaagggtccgccctg…		110
Ag_Diagnostic_MS_3L_292180	3L	292180		1	R		NOT FOUND	aggaacaaaaacagtgcttgcattttcatgaatatYgctagaaaRctttcatRaatatcgctMgcacgacataatacgatagtttatcgWccataataatgatactttcaagaaaaataataaacattgtaagtatacgagccgttttagtgatactgctgcactaacMtgcccaatactgDtaMatttacccaacctta[A/G]tattttaaaacaSgaaaWcgttttctttccgtcgctcaHtttgRRgattgttgacgaggcCACCCAAGCGATTGATAACGCTCCAAASTARTAAGGAAAATAGAAYATGAAGTAGCCTTTTACTTCCCGTTCTACTTTGGTTGCTTAAAATCAGAAGAATGTAGAACATGTGGGTTCCAGGAAAGAGCaaaaaa…		110
Ag_Diagnostic_MS_3L_296109	3L	296109	NULL	1	Y	C	T	GTTTTTATATGATTATTATCAACCGAAGAAACAGGGACATCGCCCAAYATTTCATTCAATCCTCTTTCAAGAACCTTTAATGCCCCTGTTATATCTCGTCGATCCCATAGCAATTTAGCATTTTTTATGAAAAGATCAGGAGGACGATAGCTTTCTGCATGTAAAATATACAATAATGCCTGCTGGTACATATTTRCTCG[C/T]GATGCTAACTCTGTACTTTTCATCCAAAGTTGTCCGATCGTTTGATCAACCAAATGACGCAGACGATTAACATTTTCGTCGTCGTCGATTWTTTCCCAATTTATTTCGTCTATCGTGCGCCTCATTTCCTTCAGAAGTATACGCCTCAAGCTGAGGATTGGTTCTATTGTGGCAGCATTCGGTTGTAGTACTTC…	W1376	GOOD
Ag_Diagnostic_MS_3L_301532	3L	301532		1	Y		NOT FOUND	nnnnnnnnnnnnggctccggagacgttggtgcgaggcagctccggagccgtgggtgcggagccggctccgaaattgtctKgggcSggtcggagccggtcggaRtcggttccggcttcgRagccgtttttggccatcacTaStggctacacaaagatacaaagagcggaYRagaggagaccgcttgcSYgaatgaatggtg[C/T]RgYaWgcgaaattKgacaagtcccagaaaagcgagacgcaagagttgctttccaacgatggaaagtgatgaRctaaatgaaacatgcgaatcattgatatgacacTAGTGAAGGGAAAAATGAATCYCAGAAGGGAYTCRAMTCTTCGAATCMCAATGCTGGATARGATTCGAATCTTTGAATCCCAATCCCAA…		110
Ag_Diagnostic_MS_3L_336296	3L	336296	NULL	1	R	A	G	ttttggttgatatgtttggactWAAACAGGAAAATGTAAATGTGGAGACCACTAATGGACAAGAATYAATAGTTACMCCACTTCAACWGGAAATAGCAAWTTTGGTGACCACCARYGAACAAGAGATAACAGTTGCGYCTGATTCACCACCMATACCACAATTGGAAACAGCAGATTTGGAAACTGAACAAGAAATAACA[A/G]TCGCACCTATTCCAGCACYTCCATTAGAAGAACAACCATCAAATTTCGTTGATCGTCCAGTTGGACAACAGAATGAGGAATCAAGACAACAACTAGAGTACGAAACAGGACGACCAAAAAGAAATATTAAACGGCCAGAAAGGTTCGCTCCATTTTTCGTRAAATGGAATYAWAAAAGKGAGATATTGYTACCA…	W1373	GOOD
Ag_Diagnostic_MS_3L_340064	3L	340064	NULL	1	Y	T	C	aaGAATTATAAAGYGATAATTTTAGTACAKGTGACCSTCGAGATACGACTGTATTTGRGACCGAAAAAATGTTCCAAAGCAAGGCGTAGGTCGAAATGGTCGTATATCTGTGAATATAAAATTTRKTACCGAAGATGAAAAGTCGAAATCTATGATATAGTATATTTTATTAAAAACGAGCTGAGCTACCAGGCTTCACG[C/T]GGGAGAACATKAATATCTYGTTTTRATTAAAAATAGAARAAAATGGAATCTGAAGAGTGCTGWAACGATTTTATCCAAAAGCTTYGCTTGTTCTTATCTGCAGTAATAACCGTATTCCTYGCGAGCCctcggtactgcgttcatggtgctgggtgtgatgcagcagagagtgatcgggtggtggctgRtcaacg…	W1373	GOOD
Ag_Diagnostic_MS_3L_341231	3L	341231		1	M		NOT FOUND	gggaggtgatcgaaaggtgtaagtgctactacgaaggacatccgaatggagcagaggcaggagaggctggYgcaagttKtagaactaggcaaYcaccgYagcagcagcacagcagtaacaacagcgacagcatcggcgcagacgacgaagtgcccccgccatctctggatgagattgccagcgccatcaagcagcttaag[A/C]tcaatWagtctgccggcaatgaaggHctggYggccgWgctcttcaagatggagccggagaggctWaccgtcSaaatgcatcagctgagcgtaaaagtcWRggagcaggaggtactatcggaggagWgRaagctgggtgttattcRctcagtttacaaaaagtgtgacagtttgaattgttcgaatttctgatcc…		110
Ag_Diagnostic_MS_3L_357389	3L	357389	NULL	1	Y	T	C	TGAAGCGTTTCAAGAATCATTGGAAAACGAGACTGCTTACATAAGTAATCTTACACGTACGATGTCTTTGACACTCGACGAGTTTTATAAAAACTTAAAATCGTGTGGAGTTTCCTCAAAGACGGGCATAGGATTTGAAAATTTGTTCATGCTACTAAACGAAGCTGTCGATGAATATGACAGGTTTGTCAATTTTGTTA[C/T]CAAYTGYAATMTAACTACTTATTTATAAATATATTATTTTTATTTCCAGTGATTATAAACARGAGTATAATAAATTACGAGCAGAACGGGTRAACAATYCAGCAGAGCATTTTACACAACCTCCAAACGGCGACTTGGGTGAAGAAGTGTCTTTTCGAAGCTATAACAATGAGAAAAATCTATGTAATGAACCG…	W1373	GOOD
Ag_Diagnostic_MS_3L_367248	3L	367248	NULL	1	M	C	A	ttgctatgtgttaaaatattcagaaattgtccttcctggcactttaaatccattaaaacacatcagtacctctacaaattgcaccactattggtacatttacccTATACTTCTCATTCGCACTGGTGCAAAACTTACGTTCACCGATATCGGTTCTTGCACATTTCGGCTATGGTGTGCTTATTCGTTCTACCTTGCACT[A/C]GTCTTAAATTYTCATCTCTCGTGAAGTTGYGGTCGTGTAGAATTTAACGGTGGGTTTAGTGGGTGATCCCAATATTTGAACATAACTGATAATTTTAARGTAACCCAATCACACAWCGCCTATACATTGRCATTTTGMATTTTGGTTTCGGGCYYYTACCTTCATTCCGCCCKGGTAACTGGGTTCCCACACTG…	W1373	GOOD
Ag_Diagnostic_MS_3L_371999	3L	371999		1	W		NOT FOUND	AGACWAGCAGTAGCTCCGTACCTCGTTTCATTCGTTTTGATCTTTCATCAGTTGATGTTAATTTKATATAGTTAGgtgtgttggaaaattaaacaagaaaaaattaaaMHYacaagtagtRttattgtcagaatatttcaacaaccacaacaagattcttcttatttttttgtatacccttagtcgtcgattgtttaaca[A/T]catactgcgKtgacatctttcaYgaWtaactMaccaattttctattaacatttaaagattttYtggcaaagattttWaaacatYagcagcacaRHgcgaaaataattagcaYaaagcaaatttgactatgVtcgaccatRtggtAATACGACCAGAGGTAAAAWTTKTGAAWATCATAGTTACAAARTATTTRA…		110
Ag_Diagnostic_MS_3L_376733	3L	376733	NULL	1	K	T	G	ttgtgttgtGTCCGGGCAGCACGATAACGAGGGGCAGCCAAAACCAGCCAAGCCATCCATAGAATGCGGGGACGCGTGGCGTAATGGAGCAGCTTGACGCGTGGCTCCGGCWGCATCACCGACATTAGAGGGAAGGGAGGGGAGAGRGGGCCCGTYCGCCAYAGYCAATCYCCGACCGCAGCCKCGGCGCTATCGACAAT[G/T]CATGCAGCATAAACRTCCCTTACGCATACTGCGTCAATGGTGAGTGCAGCGAYGGGCTAGAACACAACTCTCTATGCCACCCTCCAAATATGGAAACTGTGAKGGAAARCCCATCCATCGAACCCATCGTACACACAAATTGTATAATTTTGACAGGAGTTCAATKKGTTCGCTACTGGCRCATGGYATGTGTA…	W1373	GOOD
Ag_Diagnostic_MS_3L_380974	3L	380974	NULL	1	M	C	A	GGAAATGTAATCAATTGGTTTCACGTGGTAATCCTTGAATATATAATAGTAGATKAAGTTAAAAAACAATATATAGAGCAKGTTCCGCGGTTTATSCATTCCCGAAGAATTWGCGAATGTAGSATTTCACGTTTTTAGGCTAAAATAYTTKTAGTTGCTCAGTATTTTTCATGAAATTCARTACTTTGAWACACGTTATT[A/C]TTGATTTAATACGATTCGTGGRGCAAATTCYGRTCTYGCTTTTAAWTTGAWKAWTTATTTTAGTAAAAATGCAATTTATACTGCTRGACAATTCTTGAAATAAATTGTACTTATTTGACATRTTATGTGTCAAAATSTCGAGAAACGCGTGACTCGGGAACAGACTGTAgccggtatcgcgaaaaaaaatggta…	W1373	GOOD
Ag_Diagnostic_MS_3L_385396	3L	385396		1	Y		NOT FOUND	gacctgctatcgcttggtaaaactttcgtgtcggtccgtacgcctctctggtttgctcgagttcccgcatgttttgctcttccaaagcatgcttcttggagcggtgaactcttttctcttggcRtccctcaactatggcYccccaaaaactcttttcgaccacctggtatWtttaatccaccctggtKcgtaggctgaaa[C/T]ttcaKactgtcWgctgtttgcattgtatagYaKKttWcgagcagctatctaRgtagRtagaatatacaggtgggYttatctcaaggcgtatgaatttagMaagctgatttttttttcttttttctRttWgtgaatgaagattttaagagtgtgtattcgtgaagcctgaaagcttgKttatacaaaatKttgca…		110
Ag_Diagnostic_MS_3L_388666	3L	388666		1	R		NOT FOUND	tacaaaaaaccgtcaaattttcaccaaataacgccgtacgaaatgtaccttcttttttcaccaaatattcaagcaaattaatctacaacgaattggacgacatcttcatccaatagaaRaaggtcattcgcacgtacaaactaaattttgacactttctacatggtttatcacacaMaaattcactWtttttggWatttc[A/G]agcgccattctagtagatHatggttaaaaatttagaacaaatgtcacttgRgATGTTTCAAACTGTTAAATGTAGGATTGTGTATGTGTGCATGCGCCAATCGGTGTTGTGAAGTCGGATCgaWaacYtcgtccttctcattcatatgcaggagtatRaggtgggacatcattatTCCACGATCGCCAAGGAAA…		110
Ag_Diagnostic_MS_3L_390834	3L	390834	NULL	1	Y	T	C	AGTTGATGACCGCTAATTGGAGTGATTGGAAATTTAAAAACACTTAAAAGTCAAAACATGAAACATCCGGTGTCTCATGAAGGGAAATGTATCATAAATGTCAATTTTTSMAGAAGTTTTGGCTCTTTTGCCTACGCGTGTTATTACTTTAAGCCATCACWCTTTAATTTATTATTTATATAATMTATAATTTATATMAW[C/T]ATAAACGAAAACAGTGTAATATGCTCGTTYAAGTGCCAATAAAACAATCCATCGAAAGGTGCCTGMAGTTAGCGAACAATATTCGCGGARTTTATTTACATATCGGTAACCTRCTGTGTTAAGTAATTGTTTAATATADAACTAKAAGAARTGGAATAATTGTTTGAGTCACACGTGTGTGGTATATGTATAAS…	W1374	GOOD
Ag_Diagnostic_MS_3L_398644	3L	398644		1	S		NOT FOUND	TGATTCYTCAATAAAGGGTTAACTCGTATGTCAAAAAGCTWTAAGTTCGCAAAAGTATAATAATTCTAGTTTGATAAGCTTATTGTTCACATCTGTAGTTTCAATTTGTTTTCATTATTTHATAATCTTCTGTTAGAAATCTTAACATTTATTTDGCAGCAACTTATTTCGCATCWACAAAAGTACAATCAWATTTCAGT[C/G]CAGTTTAATAACGTAGAAATTAATCCTGCTAGCAAAAACCTTTTAMAAGACGATTCATTTGGAGTTTATTCTAACTWCACATTAACACTATGGTAAAATGCCTWATCTTATTGTTATGTGTGTAGCAATCCTTGATTTATAGCACGATATACAAAATTTTCGTCTACCCTAATAAGCCCTTTCCSGGAYAAAAC…		GOOD NO FIT
Ag_Diagnostic_MS_3L_413508	3L	413508	NULL	1	R	A	G	ACAGATGAACAAACCCGATTGCAAATATGGCGCTGAATGTTATCAGCARAATCCTGCGCATAAAGAAAAGTTTGCTCATCYTGTGAAATCAGTAGCCGAAAACAGTACAGTACARGCGGTTACGTCTAACTCTGGTAACATGGAAATCAAGAAACGTTCAATGGAAACCCTTMATCAACAGCTGGAAGMTATCAAACGTT[A/G]TAAACGTCTCTCATCTCCAGAAAAAGATATTTGCTATTCAGRWRGGAAAGACTCTAGCTACGAATATCATGATTTAAYTCGCCAGCGTTATGMTGTGCCAAAGGTGCCTATGAGCGTTGRTATTTTGCGMGATAWCTATGATTCTCAAATTGAATTTTCCCAACAAGCTGAATACAAGGAATTGTGCAATGAWC…	W1373	GOOD
Ag_Diagnostic_MS_3L_420576	3L	420576		1	K		NOT FOUND	tggctttcagtgactaaatgatttccccccatagcaggatagtcagtcctacgtatggcggcacggtctatttagggattgaacccaggacgggcatgttgttaagtcgtacgagttgacgactgtactacgagaccggCTCAACGTTTATTAGTGTACGTTTATTATTAGTTGTACGTTTATTAGTGTAATGAATAAAC[G/T]TAAAAGTTCCAAACACAACagaaagaaacgtgctacatatcacatgcacgtKtgcttcgatcgtgtgtctttttaatacccccaatagtagacccggtcRcaaagatggtagtgScaatccaatggtWgYgttgtctctMaggtagcgagatcgaaaatgcgtggtactttgtagccgcagtggataaaaatgt…		120
Ag_Diagnostic_MS_3R_34264	3R	34264	NULL	1	R	A	G	TGTTTAACCTGAGWTTCKATGRCGTTTTYCAGGAAGATTTGTMACTTTTGTTTTCATTTMTTATTACGTGTATGATTTTTGGAAACARAGACACMATGTAATTGKAAAATTMGAAACAAAAYACGCAACGTGRATCCCTACTGACGCAGTAGCACTGTCGGTGWTTGTACGCATCCTYTGTCAAGTTCATGGTCTGTCTA[A/G]WCAACATTTTCCGTACCATTGTCTGGAGAACRGWGGTKRAATTACAACAACATCAATRGAAACTACATAAAGCTACTAAAMATTTTMGTACACTATTTKAAACAATTGTAAAAACCAAGAAATTTTBTRTKTTTAATAACATGAAGSMCGTAATGTAAATTTTTCAACCATVCGGTGTHTGACTGSTTCTGTTG…	W1374	GOOD
Ag_Diagnostic_MS_3R_34265	3R	34265	NULL	1	W	T	A	GTTTAACCTGAGWTTCKATGRCGTTTTYCAGGAAGATTTGTMACTTTTGTTTTCATTTMTTATTACGTGTATGATTTTTGGAAACARAGACACMATGTAATTGKAAAATTMGAAACAAAAYACGCAACGTGRATCCCTACTGACGCAGTAGCACTGTCGGTGWTTGTACGCATCCTYTGTCAAGTTCATGGTCTGTCTAR[A/T]CAACATTTTCCGTACCATTGTCTGGAGAACRGWGGTKRAATTACAACAACATCAATRGAAACTACATAAAGCTACTAAAMATTTTMGTACACTATTTKAAACAATTGTAAAAACCAAGAAATTTTBTRTKTTTAATAACATGAAGSMCGTAATGTAAATTTTTCAACCATVCGGTGTHTGACTGSTTCTGTTGC…	W1373	GOOD
Ag_Diagnostic_MS_3R_34542	3R	34542		1	W		NOT FOUND	AAAMATTTTMGTACACTATTTKAAACAATTGTAAAAACCAAGAAATTTTBTRTKTTTAATAACATGAAGSMCGTAATGTAAATTTTTCAACCATVCGGTGTHTGACTGSTTCTGTTGCATGAGAAACCTCAGARAGCAATTGAMGGAAAATTGYGGAACAAATTAAATTSGCTTAGGTTMGGTAACATTAGCACATTKAT[A/T]AACCGCAAATGATTTYCACGAATCAACYDCGGAACAAATCAATTTTATTGTYCGGTAAAGATCATTGTTGATTCCAGTAAWTGTATTTTSAGTTGRGACAGATTCGGCTCTCTATTATTTCCATTACCGAATGAAAAYAACACATAACAAYACATAAGAGTTTCCKGTTTRWAATTTTTCAAATTCSATTGAAA…		107
Ag_Diagnostic_MS_3R_35121	3R	35121	NULL	1	R	A	G	GYSCGTTAATATTTGCTCGTATTCGAGTTTATCRCTTTAATGAAAGAGAAAACAAACAATCATTTHGCATAAGTRGGGCYCGGYGGYCATCCCTGGTGAGTGCBGGGGCGGGADGTTTGYTTTCGTGGAGRAATCCCAGCCAMAAATCCTTTTTRCAAAAKATTACGATTTAAGTWACGCCAAATGTGTTTGCTGCAATG[A/G]TTAAAYCGGTAGAGGGAGGGGGAGATAGARGATTTTTGGATAATWTTTGCATGGATATTTTGTCATCCGAAACGGRGAGTTCTATTTTCGGGGGAATTCCAAAAACAATWAAGCGTAAAAACATCTCACATTGCTTTTRTWGATATTTGCYTGTTTGCGCTGCGATGGCGTTCAAAGCGACCAGTGGAAATGGT…	W1373	GOOD
Ag_Diagnostic_MS_3R_35946	3R	35946	NULL	1	K	T	G	CATCCCTTCAAGCAGGSAARCGAAGGGTGCAATTCAATGTTGTTAAACCACAAAAACACACACAGACACAATAATCGAACGAGGGTATGTGTGGGAGTACACTAGTCGGTTGATGAATTTACGACCGCACGTCGAGTATCGGCAGTGATTATTTGTTCSCACTGTGCACCATAAACTATATACACAYWCACCACGTTCSG[G/T]CAGTCTTTTTCCCCGAGCATTGTGTTGTAGGGGAAGTAGATYYWCCAGTACCGTTACAAAGTGTCTGACAATAGAACGTCTACTSGATAACACGCACCAACMGCYCAAAGTTCATACTAGGGGYGATAGGTTAGCGATTACACATCGAAYAAATTCAATGCATAGAATATGAATTTCCAAYCCGAACGAACACA…	W1373	GOOD
Ag_Diagnostic_MS_3R_38161	3R	38161	NULL	1	R	A	G	AAAAGGCAGTCGTYGTCATRCTGTTCACCTTCGCCATGGGTCTTATGGGTACGTTCTACCCCGGSATGAAGGTCAATCCGCTCGATTTGAGTCCAAACTACGCTGGCACGCTGATGGCCATCACGAACGGTATCGGYGCCATTACCGGCATYATCGCACCGTACGTTGTCGGCGTAATGACACCCAATGTAAGTTATYAT[A/G]ACCGGAAACACGGGCGATGTGTGTTTGTACGTTTRGAGCGGAGTAGCTTTTCAATTGGTTTGGTTTTGGTGTGGTCGTTTGAGTTATATTTTTTCCGGCTGGAGAGATTTCTTATGTVTGGGGTTCTTTTRCTGTTGACATTGTAAATCTACGGTYGTGTGTAGGTAAHCATGTGCCATWRGGCGTGGTAGTGC…	W1374	GOOD
Ag_Diagnostic_MS_3R_38356	3R	38356		1	W		NOT FOUND	ATYATRACCGGAAACACGGGCGATGTGTGTTTGTACGTTTRGAGCGGAGTAGCTTTTCAATTGGTTTGGTTTTGGTGTGGTCGTTTGAGTTATATTTTTTCCGGCTGGAGAGATTTCTTATGTVTGGGGTTCTTTTRCTGTTGACATTGTAAATCTACGGTYGTGTGTAGGTAAHCATGTGCCATWRGGCGTGGTAGTGC[A/T]AAACAGTTTTATTGCTGAATTAGGTCGATTTTTGGTGACCAAACATACRTGTTTTYGCAGAGGTAACCAWTAACATACWTTATGAAATTGTTAAAAATAGWTTTGCKARATGAATAACACTAGCGTAACTTCATAAAAACWTCATTACATTRCTTAAAAACTGTGTCTAATRYGTGAATAGTCTGTTCATGATT…		241
Ag_Diagnostic_MS_3R_40451	3R	40451		1	M		NOT FOUND	GTGGCTTCTACGGTTCGTTCGTGTTTAGCGGYTGTCAGATTGGAGCGYTGGTTGGTGGCATCGGTACCGGGTAYTTTATCGAAGCGCACAACACCTGGCGYACAACGTTCTACATCTGGGGTRCACTCGCCATCATYTGGTACGTGYTTTGGSTGTTYATTGGCTTCSAAAGYCCCGAAACKCATCCGTACATTAGCGAA[A/C]AKGAGCGTGCCGAACTGGTGGAMCAGYTGGCCGAAAGCCGCAAGAGCGTACACTCGTWCCCAATTCCTTGGAACAGCATTCTTAGGTCTTGTCCGCTGTGGGGGCTGATAGCRGGTCAGATCGGGCATGAYTGGGGCACCTATCTGATCATTACCGATCTGCCAAAGTACATGAAAAGCATCCTGCACGTCTCG…		107
Ag_Diagnostic_MS_3R_42454	3R	42454	NULL	1	R	A	G	CATCCCACGGTCSYGCGCGCTATGTHGATGGGGCACAGGRCGAWTATCGCTTGCARAAGTTTTGAAGAGAACGTTGAttttttttRRCGAACGATGAGTGTGTGTGTGATGAGCGTGYCCCCTACGAAGATTGATGGCTGCCAAGCGTTACGTCAGTCAAAATGACGCATGGTGTATTTCTAACAGGAAACCAGCAGCAC[A/G]YACCGGTTACWTTTCCAAAACCATCACCACAYGGACTACGCCGAYTTACGACAATAGAGRTAGAGATGGGAGCAAATGGGTRTGTGTATGCGAGTGAAATAGCGAAACCGAAGAACATATTGTRATARGGGAWGGAAASTAAYGGTTTTYAAGCTTTCCTTTGYMWCGCTCTTTAYCATTKCTGTTTCMYGKTT…	W1375	GOOD
Ag_Diagnostic_MS_3R_42848	3R	42848	NULL	1	M	A	C	TTGACCCATTTCGCTTTTTDTTGCTTMATGTTGTACATCGTCTGTTTAATATCTGCTACCCGTTTATGTGATCGATTCGCTTTCCTTCCTKTTCTTTTTGATTGCTATGAAAACGTGATTTAGTCTSTTTMTTKTAGTAAATRYGGGTTTATGTTTACTTTTCCTTTCWTTCATGGATTTAACGCGATGCAATTTCCATT[A/C]ATTGATAATGACBGGAAAAYGGTTYAAGACGTTGCAGGCGAGATTGATGAYTAGRTTTTGGTTTAAAGYARATGTAAAVCTTTTTAATATGTTACATTGGGGCATTAAAKAACGTAAAGCGCATCCTACTCCATCGMTACTTYACATACTTCDGRCAARCATAATACGAAGCACYGTGGAAAATGTCTTTTCCA…	W1375	GOOD
Ag_Diagnostic_MS_3R_44167	3R	44167	NULL	1	S	C	G	GGCTTGYTAGATGGTTTYCCTTTCRCTCTTGTAGGTAACGTATCCTTTATGCTGTTTCMCATTATGCTAGAGAYGGTGTGGTGCRKGAGAGAGAYTGAACAGCTACAATATGTCCTGCGASTGTGGCAWGCGGTTCGTGTTGGTTTGGGTAAAARCAGATGCTTCCACGATACCGCGCATGTCCTTGGGGTGTTATACTG[C/G]TAGGGTGAAAAAGRRACTTGTAACGAATRTTGHAGGCCCAACGGWACCCCTCTGCCTATCGTGYGTTCGTACGCGGKGTCAATTTCGTGCTCATGCGCATTAGGAGGGTRATGGTATYGYACCACATAGTGACTCACACTGTYAMCCGRCTAATCCCTGCCACTCCGGCACTCGCCTAGAGTTCGCTCGATATR…	W1373	GOOD
Ag_Diagnostic_MS_3R_44181	3R	44181		1	R		NOT FOUND	TTTYCCTTTCRCTCTTGTAGGTAACGTATCCTTTATGCTGTTTCMCATTATGCTAGAGAYGGTGTGGTGCRKGAGAGAGAYTGAACAGCTACAATATGTCCTGCGASTGTGGCAWGCGGTTCGTGTTGGTTTGGGTAAAARCAGATGCTTCCACGATACCGCGCATGTCCTTGGGGTGTTATACTGSTAGGGTGAAAAAG[A/G]RACTTGTAACGAATRTTGHAGGCCCAACGGWACCCCTCTGCCTATCGTGYGTTCGTACGCGGKGTCAATTTCGTGCTCATGCGCATTAGGAGGGTRATGGTATYGYACCACATAGTGACTCACACTGTYAMCCGRCTAATCCCTGCCACTCCGGCACTCGCCTAGAGTTCGCTCGATATRCTYTTAAAATAACC…		211
Ag_Diagnostic_MS_3R_44287	3R	44287	NULL	1	Y	T	C	STGTGGCAWGCGGTTCGTGTTGGTTTGGGTAAAARCAGATGCTTCCACGATACCGCGCATGTCCTTGGGGTGTTATACTGSTAGGGTGAAAAAGRRACTTGTAACGAATRTTGHAGGCCCAACGGWACCCCTCTGCCTATCGTGYGTTCGTACGCGGKGTCAATTTCGTGCTCATGCGCATTAGGAGGGTRATGGTATYG[C/T]ACCACATAGTGACTCACACTGTYAMCCGRCTAATCCCTGCCACTCCGGCACTCGCCTAGAGTTCGCTCGATATRCTYTTAAAATAACCAACCCCWCCCAGTGTGTCGGGAAGAACCACTTGTTGATCCTTTTTGAKCGTATATRKRGTGGAAATCAGATCGCGCTCCTGACATKCCTGCTCGGTTGGTAGCATT…	W1374	GOOD
Ag_Diagnostic_MS_3R_48799	3R	48799	NULL	1	S	G	C	AAAATGGTTCCTCGCTTCGTTTTGCGTGTCTACTGYACCGTGTTTCCATSTCGAGASGGTGMYGTSCGTTGGAGGTAGTAGGCCGGTGYAGGATACTGRMGGTAGTAGCAGCACTTCCTGCTGTGCTAGTGTGTGTGGTTCGCTDAAYATTTGYCGAGAGGGTGGGWCTAMAAAATAGGCTGCWAATTGAGCGTCKTGCC[C/G]TGGCCGATTTGAAATCTGAAACGGTAACGCCCGGTATTWCARACTGGCAAGCAGGRAAGCAGGAHCYTTTAAACTCAGAATAACATAAAATAAGCCGTCATAAAGTGGCAMCGGGAGGYTTAAATCATGGAACAGKTAWACAGAACTGTTCAAAAGHTAAAAGCWGTWGCWACGTAGAAGCTCTATTTTGAATG…	W1373	GOOD
Ag_Diagnostic_MS_3R_50590	3R	50590	NULL	1	K	T	G	CTGATGCATAGGGGTAAARATTTCGACACACACAAAAGTAMGATTTGCGCTCCGTGGTATGGCTCCTGTACGCACGCAGCGTGRGAAAGAAACCCATGGAAACMGGGYCTACAGTTGAGTTGMYGTRTTGATGCGACCAACAGCATCATGAGGGAAACGCTTCCGGAGGCARGMCAGSTAGAAAATGGAAAAAGGTTTGT[G/T]TTGTCCCTTGCTTCGAGTCCCTTGTCCCTTTGCTTTTRCAGACAGAACAGTGCCACWCACGATGGWGCCAAAAKKGGTAARGGAAGGTAAGGCCGTCCGCWGAAGGATGCTGCGACCCTGGTGCAAATGYCAAAAAACATTGAACGGGTTACGAAAVATCGTGTGCTGYTTGGCTCGGYCCAAAAGGGGAATTG…	W1374	GOOD
Ag_Diagnostic_MS_3R_51831	3R	51831		1	Y		NOT FOUND	ATTKTATTGATCTGACATATAYACTGTCAAAATTAAAWRTTTGGGTTACTCGAGTGTCGCDTAACTCTGGGAAAGAYTGTRWAGAGAASAGACRGGRAAAAYATAGAAAWGTTTAATATTAATATAAAATGTAAGAAGCACAAYGTYCATTTGAAAWGAAAAAYWYTTYKAGGCATTTTAACAYAAAAACGATAWATTAA[C/T]TACATAAAASAATCGTCACGCYGCGAGAGAAACTTTTCAATGCATACAYACGCGTACCAACCGCCGAAAGCTCCGCAAGTAGATGTATCGAGTAGGCTTCGRSTGGTAYAGGGRCTACCGAGCAGCaaaaaaaaaaaCAAGGTATGCGCAGGTACACAACGCTGCYRGAGGCTCTAATAACGAGACAGGTAGAT…		107
Ag_Diagnostic_MS_3R_51997	3R	51997	NULL	1	Y	T	C	TTYKAGGCATTTTAACAYAAAAACGATAWATTAAYTACATAAAASAATCGTCACGCYGCGAGAGAAACTTTTCAATGCATACAYACGCGTACCAACCGCCGAAAGCTCCGCAAGTAGATGTATCGAGTAGGCTTCGRSTGGTAYAGGGRCTACCGAGCAGCaaaaaaaaaaaCAAGGTATGCGCAGGTACACAACGCTGC[C/T]RGAGGCTCTAATAACGAGACAGGTAGATAGGAGCCACCAGGTKGCTAATGGCTTTCGACCTCCTGACGTGCCTCCGATCCTGGCACTGTGGTGGAGCGGAGTTTACCTGATTTGTACAAAAYCGKACAGGTGCAAAAACCGAAYATGGGCCAACCCCGATTCGCCATCRAATCGGTGTTTCCCGTTATTTTTGC…	W1376	GOOD
Ag_Diagnostic_MS_3R_62806	3R	62806	NULL	1	S	C	G	TCGCAGCTGCAGGTCTTCCGCACCTCGGTYGCGAAGCTGCTGCACGTSTCGGACTGTGYCGATTCGGAAATTCTGCAGAAGCTGCAATCGGTGTGCAGCGACCACGGTCACCATCACCGKCATCATCGGCACCACAGTGCGTCGAATCTATCCAACCGCCGGTACGATTCCTCCYCACCATCGGGTGAGGCGCACGTGTC[C/G]CGGTAYGATGACMTATTSACGGGAGGCGKATCTGGWGCTAYYGGATCGCAATCGATCGGTTGTCGTCCGCTTAGCTCCAGYCCGGTTYACAATCGACGMTACATTGATTCGGGATTTAATGATCACGAWYATCACTTTGAGGATGATTTTGATKTTCATAAAAAATATTAGYTCACTGCCGAGGMAGAATCCCG…	W1375	GOOD
Ag_Diagnostic_MS_3R_63405	3R	63405		1	R		NOT FOUND	GACCCCAAAGTGRGTATAGRYAGGGRCCGRTTAAACAGCACACAATCTAGGCGGYCGCRTGGGCYCCGAGAAACRGAAYCCACCCCCCGCTCACAAGTAAATTTGCTTCTtaatctttYtctggtYcataattcctcttatgtcttctcactagaYRcttcaKaaWggBttaYactYgtgtgtccRcttagggactccac[A/G]cGTCTTAAACCGCCACTGGATATARGACTGGGTATAGGAGGGGTATAGGRYCMCTAGGCGGGCTTACAGCTTWGGYGGGAACGCCATABTGAATTAACGAATGACAGAAGTGAMTTMGWTTRTGATASCTGYCTTTTAATKCATAAACKACACATSAACCGTAACAGtDccgcacacgaaacatagtaagtaga…		107
Ag_Diagnostic_MS_3R_63695	3R	63695		1	Y		NOT FOUND	TGAATTAACGAATGACAGAAGTGAMTTMGWTTRTGATASCTGYCTTTTAATKCATAAACKACACATSAACCGTAACAGtDccgcacacgaaacatagtaagtagaactgatttattgaatctttagtScaaatttgttttttttaMtttatcactgagtcttatWaatgagatagttgatgWcKtttttagtcacaaaaa[C/T]taaaMtMaagaaggcRagagtaccaagttYgcttaMatcgtttatacgtctcgtagataatCTCGTAGAAGAAAGVATRRGTAAAGTAGTAcagWggaRcgccgttYgtccgggcccWtYgRgacttgaccttRcccggatatgcgaataaYacgKatRatgagtcaaataatatattVtatcDcaaacaaggt…		110
Ag_Diagnostic_MS_3R_63813	3R	63813		1	W		NOT FOUND	atctttagtScaaatttgttttttttaMtttatcactgagtcttatWaatgagatagttgatgWcKtttttagtcacaaaaaYtaaaMtMaagaaggcRagagtaccaagttYgcttaMatcgtttatacgtctcgtagataatCTCGTAGAAGAAAGVATRRGTAAAGTAGTAcagWggaRcgccgttYgtccgggccc[A/T]tYgRgacttgaccttRcccggatatgcgaataaYacgKatRatgagtcaaataatatattVtatcDcaaacaaggttgaaaaaattRMcttattttttgataaaaatRgcccagtttttattaacttcatgtttttccaatgaRaaMatttKaaatttKYcatgaaYtatWgtgtttttttgttctSacRatgt…		110
Ag_Diagnostic_MS_3R_64454	3R	64454	NULL	1	Y	T	C	aaWtYatattttaatattaaataagaacccgcaaagcctaaaataccttcaaacagtaMaWgtWattaacaaaaaGAAAASAAAAACTTTTAAAGCCACTTARAAGCCAGAATTTTCCTAGTTTYTVCACGAATCGCATGGGTGWGCGTACATTAATAAATTGATTTWKCSCGHGAAATCABCGTATTTCGGGAACAAAC[C/T]GTGCCCACTTTGGATGAMCTCAAAGWCCATGTAGGATACAGGTCAYTGYTTTTGGRTTTGAYAGTTGCTTCGTTCTTTTTYAWKCACACAYGCTGGAAGTGAATGRGTTGTTAATTWRRTTATTTGTTTTCTRATYCTGGTGCTATTTTAGTTTTTCTTAATTTAAGTGARCCAAGAATATKTTCAAMAATMTT…	W1374	GOOD
Ag_Diagnostic_MS_3R_64516	3R	64516		1	Y		NOT FOUND	tWattaacaaaaaGAAAASAAAAACTTTTAAAGCCACTTARAAGCCAGAATTTTCCTAGTTTYTVCACGAATCGCATGGGTGWGCGTACATTAATAAATTGATTTWKCSCGHGAAATCABCGTATTTCGGGAACAAACYGTGCCCACTTTGGATGAMCTCAAAGWCCATGTAGGATACAGGTCAYTGYTTTTGGRTTTGA[C/T]AGTTGCTTCGTTCTTTTTYAWKCACACAYGCTGGAAGTGAATGRGTTGTTAATTWRRTTATTTGTTTTCTRATYCTGGTGCTATTTTAGTTTTTCTTAATTTAAGTGARCCAAGAATATKTTCAAMAATMTTCATATTTTATKAATTGGATRGAGAATAHRATGCAAAATGTAAAYAAACRAACTGGACTTCTT…		107
Ag_Diagnostic_MS_3R_64535	3R	64535		1	Y		NOT FOUND	AAAAACTTTTAAAGCCACTTARAAGCCAGAATTTTCCTAGTTTYTVCACGAATCGCATGGGTGWGCGTACATTAATAAATTGATTTWKCSCGHGAAATCABCGTATTTCGGGAACAAACYGTGCCCACTTTGGATGAMCTCAAAGWCCATGTAGGATACAGGTCAYTGYTTTTGGRTTTGAYAGTTGCTTCGTTCTTTTT[C/T]AWKCACACAYGCTGGAAGTGAATGRGTTGTTAATTWRRTTATTTGTTTTCTRATYCTGGTGCTATTTTAGTTTTTCTTAATTTAAGTGARCCAAGAATATKTTCAAMAATMTTCATATTTTATKAATTGGATRGAGAATAHRATGCAAAATGTAAAYAAACRAACTGGACTTCTTCTACTTACTTTTATTTGAC…		107
Ag_Diagnostic_MS_3R_65383	3R	65383		1	M		NOT FOUND	AAGKYRWACAGACAGTGGTGGAAKGAGGCATAATTKGAYCRAGCAAACTGTACGATGGATGACACATTTGATGACRRGYAYYATAGAAGAAGAAGAARAAGATGTTTATAATCCTCAGCTTGGATTCACAASTATTCTAGGTCCWTTTAATCATRTTYGWWGCGGRAGATAGTGTTTGTACATTTCAYAAGAtttttttt[A/C]TTCAGRAGGAACGGTTTAAAAATGAYGWATTGCTATACTAATAGAWTTTTAAATAAACAATAAADTGAAGAAAAACATATTTTTGTTTAGTTCTATGTTACTTATAACAAATGGTAGAATTGAGAAAWTGCAATGAATTTGATGAAATAGAKBAGTGTTTGTCGTCCATGMCATGGTAGTGTTGCGCTACCATC…		211
Ag_Diagnostic_MS_3R_65661	3R	65661		1	Y		NOT FOUND	TATTTTTGTTTAGTTCTATGTTACTTATAACAAATGGTAGAATTGAGAAAWTGCAATGAATTTGATGAAATAGAKBAGTGTTTGTCGTCCATGMCATGGTAGTGTTGCGCTACCATCTATCGTYCATGCCATGGTAGTKTTGCGCTTGGTACGGATAGAATATAAAGAATAGYAGGTTGACGTGRGAAAATCTTCTGGAA[C/T]CTTGGTACGGAAAGAAATCCRGAACCTATTCAWTGTWTTTAAATATCACATATTRCTGYCATGMATGGAATTAAGAAGDTTGATCAAGCATGGAACATGTTACAATTTTGKTTACTAWCATGGGTTCCACCTGCACYTSCGCTTGTTTGATATAGCTTCATAACCATCTATBRGCATGACACGCKAATGKCCTG…		107
Ag_Diagnostic_MS_3R_66006	3R	66006		1	R		NOT FOUND	GTTTGATATAGCTTCATAACCATCTATBRGCATGACACGCKAATGKCCTGRYCAKAACCGBHACGGAATAMATARGAGAAWRYRRKGCAAAATGGGCATATCAAGCAGTGTactgaaWaYtcctttgaataWgccataMaaYacaaattattVttacattattacacgcctccatcatttRtRtatggattaagattgcc[A/G]catagcctaaaaatatttaaacacatgaaaaaaatgtaaaataaaagtMgatgttttatgagcagttatKttgacacgctggcaaaatgRgMataaccYtggRgcaaagtSRgSatatgtaaacaaaRcgtgaaacgtcYaaagactggggcaatttgRgccacaacaaYtgcgcttaggtaatVgtgYWYgct…		120
Ag_Diagnostic_MS_3R_66105	3R	66105		1	Y		NOT FOUND	ATCAAGCAGTGTactgaaWaYtcctttgaataWgccataMaaYacaaattattVttacattattacacgcctccatcatttRtRtatggattaagattgccRcatagcctaaaaatatttaaacacatgaaaaaaatgtaaaataaaagtMgatgttttatgagcagttatKttgacacgctggcaaaatgRgMataacc[C/T]tggRgcaaagtSRgSatatgtaaacaaaRcgtgaaacgtcYaaagactggggcaatttgRgccacaacaaYtgcgcttaggtaatVgtgYWYgcttttgMRcDYgtttcgtgaaatgtatWctcgtcYtatcttttRttttgctgttcaggaaagtcYttaaRattcttccaaaaatatattRtcataattaaa…		110
Ag_Diagnostic_MS_3R_66576	3R	66576		1	M		NOT FOUND	acaWtacaataagggttaWaaaactWacatggtattcatagaccactccaatgcatacattttgagtattggaatatatctttgttatgaaatattgcttaaatagaaggtgcccattttgacccacatgtccatttggcccGCGTTTCCCTACATTAATAAAGGCACCGTTAAAAGTTCGATACYRGCTTTACGCGTTT[A/C]CCTCAGCGTCWAGGTCACCARCGAATgaagacaRtacataaMacacgcRcactgYgggtaagatggacacatctcataaatgcBtgaaaaaKgttatttttgtaataattcaacaacgcagcatcStaactRaaaRtaaaacaacRcatttgagaacattWtYgNcMcaaMatatgtRaaattggttaaattaa…		120
Ag_Diagnostic_MS_3R_70524	3R	70524		1	W		NOT FOUND	tccatccagcgatggataaHttggaWtgctcgaaaacSattcgccacaggctgctacacYacccctaccWcagtgaaaatgWttKtttgaYagatWttttctagcagaatatgccKtgtccgaactagtgttggaagattcaggattcggaagattcgaagattcaattcctagaaagattYgaacgaWtcgtattttat[A/T]tgtaggatttgaaaccctacacgatttctttgcgattgggatttgattgcgattcgattgggattctgattgggattgtgattcgaagNattcttWttgggattagtattacgattcgaaNgggattgcgattcgtttgggattcgtatgattgggattYtgaatgtgattacattggaattgcgataggRatt…		110
Ag_Diagnostic_MS_3R_71520	3R	71520	NULL	1	Y	C	T	AGMAGGTACGCAGAAAAAATGACACGTGTTTTGCATTTGTTGAAGGAATAACTCTCGCMCCAAAAAATYTCTTSATCATACCCACCACCAACAAYGGYATTCAGACACATCAGTGCATGAWTGTGGAAAYTGATAYTACCGYGCAAAGAACGCAAAGTACAAGGTCCTCCTTAGHCCCRCGAGAAAAGMTAAMCAAAACT[C/T]TTCCCTCAGGGCATACAGCAATCGCTCRGKCAAGCATCGTTYCATAAAGCHGTYCGAACAGTGCAAGCATTTCTYGCTGTTGCAGGTCAAATCGACGGTCATGTTCAGCGGAWRTGATTCAGGTTTCGCGCTGTYAGCGCGTGAAGAAAACGGAAGATGTGTTAASAAGAGGTGCAAGTCGTACGATTGTCCYT…	W1376	GOOD
Ag_Diagnostic_MS_3R_71973	3R	71973	NULL	1	M	C	A	TTTGAAAAACRYTTTCCCAAGCCTAGAAGGGSGATGCGCWCAAGGGAGAGTTTCAAATRTGRTTTAATMTTTTTTTCCAATACGAGCGTACGDATTGATRTACYAATGACTCTTKGCGGTARGCGGYAAAACAACAARTCAAACWTTAGCAGTTCTAGACACAGGNAGATaaaaaaagcaaaaaaGAAATAACACDTAAA[A/C]CATAAGCATATCAATCGTGATWAARWGAACGAKTTTACCTCGTCGTCATCGCAGCAGGTCTAGTTTCGGTASTCRGAAGGTGATGGTGCTACACACCCGCAGGAAAACAATCCTATGACGACGACGAMGTMKTGTCWMTCGCTTAACTTCRACCACAACATTCGCKTCGCAGCATTTCTCATAYGAAAGTTTTA…	W1375	GOOD
Ag_Diagnostic_MS_3R_71998	3R	71998		1	R		NOT FOUND	GAAGGGSGATGCGCWCAAGGGAGAGTTTCAAATRTGRTTTAATMTTTTTTTCCAATACGAGCGTACGDATTGATRTACYAATGACTCTTKGCGGTARGCGGYAAAACAACAARTCAAACWTTAGCAGTTCTAGACACAGGNAGATaaaaaaagcaaaaaaGAAATAACACDTAAAMCATAAGCATATCAATCGTGATWAA[A/G]WGAACGAKTTTACCTCGTCGTCATCGCAGCAGGTCTAGTTTCGGTASTCRGAAGGTGATGGTGCTACACACCCGCAGGAAAACAATCCTATGACGACGACGAMGTMKTGTCWMTCGCTTAACTTCRACCACAACATTCGCKTCGCAGCATTTCTCATAYGAAAGTTTTATCTCAACCCYTGTTTGCTTCACCAC…		211
Ag_Diagnostic_MS_3R_71999	3R	71999		1	W		NOT FOUND	AAGGGSGATGCGCWCAAGGGAGAGTTTCAAATRTGRTTTAATMTTTTTTTCCAATACGAGCGTACGDATTGATRTACYAATGACTCTTKGCGGTARGCGGYAAAACAACAARTCAAACWTTAGCAGTTCTAGACACAGGNAGATaaaaaaagcaaaaaaGAAATAACACDTAAAMCATAAGCATATCAATCGTGATWAAR[A/T]GAACGAKTTTACCTCGTCGTCATCGCAGCAGGTCTAGTTTCGGTASTCRGAAGGTGATGGTGCTACACACCCGCAGGAAAACAATCCTATGACGACGACGAMGTMKTGTCWMTCGCTTAACTTCRACCACAACATTCGCKTCGCAGCATTTCTCATAYGAAAGTTTTATCTCAACCCYTGTTTGCTTCACCACA…		211
Ag_Diagnostic_MS_3R_72235	3R	72235		1	K		NOT FOUND	AGTTTCGGTASTCRGAAGGTGATGGTGCTACACACCCGCAGGAAAACAATCCTATGACGACGACGAMGTMKTGTCWMTCGCTTAACTTCRACCACAACATTCGCKTCGCAGCATTTCTCATAYGAAAGTTTTATCTCAACCCYTGTTTGCTTCACCACAATCGCCCCCTCYMCTTCCATAACCAATCGTGRGCCAATRAG[G/T]SGATTGGGTTCGTTTRTTCAHCMGCASCAGCAACATCAGCAACARTTYATCATGGCTTGVTTTGAGAATRATAGKgtgtgtatgtgtgtgtgtgGRCGTGTTGAGCAATTCAGCATCGTTCGTGGAGWTGCAGGGGCGCGGRCTTTRAACCGATCGATTCAGAAGGRTTTATGATCGAAAAATAATACAGTGAT…		107
Ag_Diagnostic_MS_3R_72862	3R	72862		1	W		NOT FOUND	CTTWCGTCGTGRGTCAAACAAATKATCGTTCATGTCGGTTCCCATCAAGAGGTTCATCTCTTCAAAACGRCTGCCAGGGTRGTTTACAGRGTTTTCCAAGTCACTTTMGGATGTCAACAACGGATCAGGTGTAAACGTCTGttttttttATGCCGGGGGTTKAAGCCGGATCTCACTGGCCGTTGAAGTGTTGAMAATCA[A/T]RCTGAAVAAACAWAACATTATYacagRgttttcSRagctaatttYRaatgtaaacatagtttttMactRcaTGAAKCTATTCYRCATCRCTATGATATTTCATTTTCATCatacagggKtKttcaagtcactttcgaatgtaaacattgttattcaccgcgtgcaagatgttattCCACATCAATCTGATATTC…		107
Ag_Diagnostic_MS_3R_76612	3R	76612		1	K		NOT FOUND	TTCACAGCAGGAAAGTTTCATGAGTACKGCCTAGATTTTGTGAAATTTGCATTTTTCATTATCGATAACATCGCGCWTCCGCAAAGATTCGACTGGAARWAGTGGAACATYCAGCGATGCTGTGGGWCGATGCTGCGATATGTTTGYTTACACACAAAKAAGRYGTGTCCTTTTTCTTTGTTCATSAGATCAACYTTCTT[G/T]KGAGTTTTYATAGAGMACGRTTTCAGAAGATGYATTTAGAATGCGAATGCATCTTAWTGTAATCCAACAGCATCGAGGATRACDTTRTGTGCAAATAGMAGGTGCTATYCTTGGTAGRCDGTYGATTTTGAYGGTTTATTGTGTTTGTWTVGTGAATATTTCGTTTCTTTTATGATCGGATTAGAAGTCAAGAG…		211
Ag_Diagnostic_MS_3R_83018	3R	83018		1	Y		NOT FOUND	CGHCAMARCATACAAAAAKATTCWATCAYAGTTTGAAATGAATAAATAGCGAAAATTCATTGYTAGTKTTCTCYYHGAAGTRCCRTAYATTTMACGGCCMACTCGTGTTCYCACTTCRGACACAGGGGCYAAGGTGATAAGGGYGGTGATACGTGGTGGTCCACACCACAGCCWGCCAGCCAGCCAGCCAGTCRGGACTT[C/T]CAGTGTTGATGGTGTATGRRTGGKRAAGAGAAGWGTHCGGTATAGWRTAAAAAGAATGYGAMAAATATTTTCSTTTAAAGWTTGTDTGAGTGACGTGAGCYAAGTGTGGTGGAAATAAATTGCCCTTTGGRTGTGTTRTTAGKGCAGAKAATAAAGGATATGTTGTCGCAGCTGTATTCAAATWRTATAGTGCT…		107
Ag_Diagnostic_MS_3R_87604	3R	87604		1	W		NOT FOUND	GATGATCCCAATTGCACAWTTAGAGGTAAAVTGTWRTATRAAATAGGAGARCACTTTGAAAGTTTAGATAAAWRTAATTTWTAattttatttttcgttttttttCTGGAGAGACWGAGCTTTTTTCAGAATGAAGGGGCATGACAGCAMGATATTATRCTCATTTTCAAGATCTYTAWGCACGGTWGRGTGTTGGGTTGA[A/T]TCCAAAGWTGAATCYAAACTGTTTCCCTTCSCACCAAGAAATGGTGTCGAAAAAAGCTCTGGGAGGCGTTTGCTGCATTCAAGCAATCYATGACCCCTTGTGTTCCGAAGCTAATMTACACGACGGATAYAGGCAYKGGCTTGGGBWTAATCGCARCKCAGAAACTTCACCWGAAGGCAAWYATAATAAAACAC…		107
Ag_Diagnostic_MS_3R_87619	3R	87619		1	Y		NOT FOUND	ACAWTTAGAGGTAAAVTGTWRTATRAAATAGGAGARCACTTTGAAAGTTTAGATAAAWRTAATTTWTAattttatttttcgttttttttCTGGAGAGACWGAGCTTTTTTCAGAATGAAGGGGCATGACAGCAMGATATTATRCTCATTTTCAAGATCTYTAWGCACGGTWGRGTGTTGGGTTGAWTCCAAAGWTGAATC[C/T]AAACTGTTTCCCTTCSCACCAAGAAATGGTGTCGAAAAAAGCTCTGGGAGGCGTTTGCTGCATTCAAGCAATCYATGACCCCTTGTGTTCCGAAGCTAATMTACACGACGGATAYAGGCAYKGGCTTGGGBWTAATCGCARCKCAGAAACTTCACCWGAAGGCAAWYATAATAAAACACCAAAGCTCAAAACAA…		107
Ag_Diagnostic_MS_3R_87635	3R	87635		1	S		NOT FOUND	TGTWRTATRAAATAGGAGARCACTTTGAAAGTTTAGATAAAWRTAATTTWTAattttatttttcgttttttttCTGGAGAGACWGAGCTTTTTTCAGAATGAAGGGGCATGACAGCAMGATATTATRCTCATTTTCAAGATCTYTAWGCACGGTWGRGTGTTGGGTTGAWTCCAAAGWTGAATCYAAACTGTTTCCCTTC[C/G]CACCAAGAAATGGTGTCGAAAAAAGCTCTGGGAGGCGTTTGCTGCATTCAAGCAATCYATGACCCCTTGTGTTCCGAAGCTAATMTACACGACGGATAYAGGCAYKGGCTTGGGBWTAATCGCARCKCAGAAACTTCACCWGAAGGCAAWYATAATAAAACACCAAAGCTCAAAACAAGGATCGTGCRCTGTTG…		107
Ag_Diagnostic_MS_3R_90190	3R	90190		1	M		NOT FOUND	AAAYCTTCAGACTMGCGGTGATTCGAACGAGATATYGYtaacYttcgtttMtttgatcaaacatacacYctMWtctttatgaccacMtaccVgggtagKttMtacattttataagRgaatttgtattWttattggtgaWaaaatgtcKaatttaacgtatttTATGTWGCTATTAAAAWAATACTTCTTTTAATGTTATA[A/C]ATTTATGATGTATGGCTTTTAGTTMCRTWAATTGAATGCACAGCAATTAGTTCWACTGACACTAATAMATCGCCATGTCATYTCGRCWGTCGGGGSAATCAAWTCAAWCTATATGACTTTAGAAKAATATTTGAAGCTAGAAAACTTTTGGAATAGATTATAGCGTACCGTACCRTTCSTTTTAGTATGGAGAG…		110
Ag_Diagnostic_MS_3R_91404	3R	91404		1	Y		NOT FOUND	ataaatcataaatCCTGTACTCTYTYTWCCTCTAYGCCATRTTACACTAATTGGAACRAAATGATGTCACWGTGCGAAACTTGTAYGTATGTTTGTGTGAAATRCCYRCTTTGWCATAAATTTCYMAAATAACCAGWATTYATBCMCAGTGTAGATGNAATAAMCDRAAYTYATCCACRGTGTAGATGCAATWACCAGAA[C/T]TSATCCMCAGTGTAGATGYAACACAAWATCGTAGTRAACACAATTBCTCATACCATATTWGATCTYRCATATTRGTAGTGGGATTTAAAWGTGTACCGTTTGTTACCTATTATTGTGSGCACTATAATCYACACACTAACGAGYTTCGTTGCGTTATGGYATATCAMATTWCGATCCCTRTAMATGTCACAGTC…		110
Ag_Diagnostic_MS_3R_91616	3R	91616		1	R		NOT FOUND	GTAGATGYAACACAAWATCGTAGTRAACACAATTBCTCATACCATATTWGATCTYRCATATTRGTAGTGGGATTTAAAWGTGTACCGTTTGTTACCTATTATTGTGSGCACTATAATCYACACACTAACGAGYTTCGTTGCGTTATGGYATATCAMATTWCGATCCCTRTAMATGTCACAGTCYCACATGTCASAATGAC[A/G]AMRATGATGTYAATCGACTTTCCTTTTACAGAATTCTKTTGCGTAAAGACCTAACGCRCGAAGTCTTTGKGACACTTTCTACAGGAMTTTTTTCCGGAAATAAAACATTCADGAAATAAAACAGGAGMDATTTTTACTTCCCTTGCACAGTATGGTACTGTGGTAWCTTTTCTRYTATTATATTTTCTGRAACT…		107
Ag_Diagnostic_MS_3R_91790	3R	91790		1	R		NOT FOUND	GTCACAGTCYCACATGTCASAATGACRAMRATGATGTYAATCGACTTTCCTTTTACAGAATTCTKTTGCGTAAAGACCTAACGCRCGAAGTCTTTGKGACACTTTCTACAGGAMTTTTTTCCGGAAATAAAACATTCADGAAATAAAACAGGAGMDATTTTTACTTCCCTTGCACAGTATGGTACTGTGGTAWCTTTTCT[A/G]YTATTATATTTTCTGRAACTTTTGTGACGTCGTTCAMATGGTTTTCAAATATTAGTTTTATGGGTTATTTTAMGCATCATGGTGGTTTTCGTGTGGTGCCAATTTVCAACAAGAGTACGTTTCGTCACGCAACGTCAACGTYGTGGGCAGAGAGWACGTRRTGTGCATGATTAAWAATTTAAGTCACCGCTGGA…		211
Ag_Diagnostic_MS_3R_92563	3R	92563		1	M		NOT FOUND	GCMGTAGAAGTTGCACGTWCATTTTGTYGCCGTCCGTTCATTAACTGTCGSCAAAATAATTGAAWACTAGTGGTGTRGCASGTGACAATTGAGCCYTTTTCTRTYTCTTCCCATTGCTCTTTTTAAAGTAGATRAGTCATTCCWGYGCGCTCGTTACGCGGGAATGGGAATTTTWCTTTATGSCTTTGTTTACATTCMAA[A/C]AATCGTGTAAACATHTTTTTTGTMCSTAGTGTGACGCAGTGTTTGCATGCCATGASCAGAGGAAAAAAGTTCAAAGGGAGCATGGTACGAATCATTCGCGACAGTCGCTRCAAAACCTATGAGATGCAGCAGCACYAGCAACTACAGCATGGTATTTTTTCCATYCTGGAATRYCATTKACCGCAAAGGACGTT…		211
Ag_Diagnostic_MS_3R_93380	3R	93380		1	R		NOT FOUND	GATAAAAACAATTCGAAATGYTTTTGCATGATAATTTGCTWCTSAAAGAYAATTTAAGAAGCATTTTATGTTTTAAAGCTATTTATATWAAATAKCATDYGWTCACAATRTACAATATGCGYCTTTAATTKAATTACTACTATGCAATTTTAATTCCAACTCAACCCAAAGAATTCCAAGGCACWTATATAAAATATCAT[A/G]MGTYCACAATGTAAAATATRSGCCTGTWATTGAATTACTAATATGCAATTTTAATTCCAACTCMACCCAAAGYTCCGWCATAARCCTTTCAWTGCAATTCGATAAAATAAATCAWAATATGTTGCAAAYCGAWTCGGAATCACAATAAATCGTAAAWKGACACAYACATACTTCASGCGATRAAAYATCAATGT…		251
Ag_Diagnostic_MS_3R_94169	3R	94169		1	W		NOT FOUND	GGYATTCACGTGTCCACCACTCGACGAGCTRRCATTWYGTTTTTCCGTTAATTTKGGCGGAAACCCCGAMAAAGAAATARAYAGGAAATARTTGARCTCGMGYGTGAAGCAGCAATTTTAWTTCGAGGATTCCTCACCCMAATCGAARTAGAATGRGGATCAAHATCGWWAGAGTGCTTTAGCACGCAACAAACAAMAGC[A/T]AAATTTCATGRATTTGTGTCACAYAATGTATYAYTACACVGGCACTACTGCATGGGCAGTRCCGTACTTGACCAYTYTKCAAAATCCGTGCCYTATCACGTYCTATCACGGGTGGTCACAATACATCCTCKASAGCWCAAGGCAACGCGGGCACAGCATCGCWAATMGTAATGTTYTAGAACTAGGATGGATTT…		211
Ag_Diagnostic_MS_3R_94230	3R	94230		1	R		NOT FOUND	AACCCCGAMAAAGAAATARAYAGGAAATARTTGARCTCGMGYGTGAAGCAGCAATTTTAWTTCGAGGATTCCTCACCCMAATCGAARTAGAATGRGGATCAAHATCGWWAGAGTGCTTTAGCACGCAACAAACAAMAGCWAAATTTCATGRATTTGTGTCACAYAATGTATYAYTACACVGGCACTACTGCATGGGCAGT[A/G]CCGTACTTGACCAYTYTKCAAAATCCGTGCCYTATCACGTYCTATCACGGGTGGTCACAATACATCCTCKASAGCWCAAGGCAACGCGGGCACAGCATCGCWAATMGTAATGTTYTAGAACTAGGATGGATTTTTATACTGTGCCTTHAAGCAAAAAATGCTTTAAGARTGCTTAGTACCGGAGGACWCTWCAC…		107
Ag_Diagnostic_MS_3R_96899	3R	96899		1	M		NOT FOUND	CAWGCACGAAACAATCGDTTTAATGAAGTAAATCTTCTCCTACRACGCTTTCTCTYTCTMARTGGTGCGTGTCCTCCCRAATYWAAMCTTATTAACGCTYCCAAACAGTTCAGCCCCRTGGTGRTATTGTGtttttttttCTTTGTTWGGBCTCTTCTTCCTCACAYCGTCCCCTATTGGCGCACGYTTTTCCSCWAYTG[A/C]AAACGCGACCGCCCWGCYAACSTTTAGCSAATATCCGRWYATTACCAATTTMTTCATTTTTCACCMGAAACCWARTAAAAHAMTCYGATCGGTTTGATGKTAGRHCAGCTGAGAGACWGGAGTRTTTAGCGGRTCATTTCGGTRTGRGCGTTCATGTTGACGACCTTCAACCMCAWYASTAAAAGTAGGTATAT…		120
Ag_Diagnostic_MS_3R_96921	3R	96921		1	S		NOT FOUND	ATGAAGTAAATCTTCTCCTACRACGCTTTCTCTYTCTMARTGGTGCGTGTCCTCCCRAATYWAAMCTTATTAACGCTYCCAAACAGTTCAGCCCCRTGGTGRTATTGTGtttttttttCTTTGTTWGGBCTCTTCTTCCTCACAYCGTCCCCTATTGGCGCACGYTTTTCCSCWAYTGMAAACGCGACCGCCCWGCYAAC[C/G]TTTAGCSAATATCCGRWYATTACCAATTTMTTCATTTTTCACCMGAAACCWARTAAAAHAMTCYGATCGGTTTGATGKTAGRHCAGCTGAGAGACWGGAGTRTTTAGCGGRTCATTTCGGTRTGRGCGTTCATGTTGACGACCTTCAACCMCAWYASTAAAAGTAGGTATATGYGTRCAAGTTYTCAGCCACMA…		107
Ag_Diagnostic_MS_3R_97095	3R	97095		1	Y		NOT FOUND	AYTGMAAACGCGACCGCCCWGCYAACSTTTAGCSAATATCCGRWYATTACCAATTTMTTCATTTTTCACCMGAAACCWARTAAAAHAMTCYGATCGGTTTGATGKTAGRHCAGCTGAGAGACWGGAGTRTTTAGCGGRTCATTTCGGTRTGRGCGTTCATGTTGACGACCTTCAACCMCAWYASTAAAAGTAGGTATATG[C/T]GTRCAAGTTYTCAGCCACMACRAACGCRCTCGCCGATGAAAATTGGTATCRATTGgtcatgtYtataDactcaacttgVtaggcgYatacDgacacRcWggtaaaaWtWcaggtgaRWtttcRacttgSagtattMatttcaaacaattDRcagctgtgWtggtgtgtatctttgctacaatccactgtgcttg…		251
Ag_Diagnostic_MS_3R_97114	3R	97114		1	M		NOT FOUND	WGCYAACSTTTAGCSAATATCCGRWYATTACCAATTTMTTCATTTTTCACCMGAAACCWARTAAAAHAMTCYGATCGGTTTGATGKTAGRHCAGCTGAGAGACWGGAGTRTTTAGCGGRTCATTTCGGTRTGRGCGTTCATGTTGACGACCTTCAACCMCAWYASTAAAAGTAGGTATATGYGTRCAAGTTYTCAGCCAC[A/C]ACRAACGCRCTCGCCGATGAAAATTGGTATCRATTGgtcatgtYtataDactcaacttgVtaggcgYatacDgacacRcWggtaaaaWtWcaggtgaRWtttcRacttgSagtattMatttcaaacaattDRcagctgtgWtggtgtgtatctttgctacaatccactgtgcttgctgaaatttNStggtgtct…		211
Ag_Diagnostic_MS_3R_97617	3R	97617	NULL	1	R	G	A	AATTCTCAAGGTATTTCCCCCTTGTTGTTTTGMCTTAYACCGGAYATACTCGGTTGTATTATTATAWTAWTTACACTGTTGTTTGCTTGGTGATGGTGAGGTTGTTGATACAGTRAACTTMTTGTYTGGMAATCGTTTGRTTTCTGGTGTRTTTTGTCTTTTGTAGCGATGTGTGGTTSWKCAGGTCTATTGCTGCGACT[A/G]TGRAGTTGGCTKCCTTMGAAGGCTAYGGTGTTATGTTTAGTGGCAGGTCGACAGTAACGCGTCGAATTTATTTGGCAYCACCTCTTTGCCYTTTGCTCATTTGGACGCATTATTTCMAGATTWAGTCATTVCCWGGCTGCTCCTGAAACAAAHCATACTRTATYAAAGTATTCCACTTCAAGCAAGCATTCTGC…	W1373	GOOD
Ag_Diagnostic_MS_3R_98016	3R	98016		1	R		NOT FOUND	CTTTTGCGGCRATATAGATACCCWGSGTGGTTTTGACCGACCAAGTCTGCGTTGAACTGATTCTACTAAACARTGRCACATTAMCAACACATTTACAAAATTAACAAGGTAACAACATACATBGRATGRGATGTGAGGATGGGAAAGAAGWGAAGAAAGACRGTCTAGTCCTATGACTCCCaaccatctacacatRttgc[A/G]gaaaaatactgtataaaaactataWVacacaacatagaacatWgatgaacatgaRttgaggKactggcaatMtcagcgctYaaaacWcaatttaRaagaaatRttcatcMMtYtttaatcgctacctattactgaaaGCTGTCTCTCATCATCGCACGTYGCGTTCGGYATATBAGTWCAAATTTKAATDTTGA…		120
Ag_Diagnostic_MS_3R_149546	3R	149546		1	Y		NOT FOUND	ATMTAAGCCGCATCGTGCATCGTTCAGAACTYCGAGCSGRGTTCAGCCTCTCACACAAACTGTGTYCCAAMATCCCTTTGGACCACTACTACCGGAGCCGCGAWCGCAATGATCWTCATTCATATATGCACCGTCCGCTCCGTTGGAGYACTGCGCCCTGCTRTACTACCCTGCTGCTGACGGATTCCCGCTCGCTCAGC[C/T]GTCGACRAGTGGATGTCKCCCAAGGCWCCGGCAGTCACACTTACACCAGCGCAAGCTGTATAAATTCTGATCAACCGACATCTGGCAATTTAGTTGCAGTCTGATATTTCATACGAACGATTGGAGACAATCTGYTACGAAGAACGAACCTTTCTCGRCDGTGCTKTGTGCGTCAGAAGATGATGTGCTGTGCT…		GOOD NO FIT
Ag_Diagnostic_MS_3R_149564	3R	149564		1	K		NOT FOUND	ATCGTTCAGAACTYCGAGCSGRGTTCAGCCTCTCACACAAACTGTGTYCCAAMATCCCTTTGGACCACTACTACCGGAGCCGCGAWCGCAATGATCWTCATTCATATATGCACCGTCCGCTCCGTTGGAGYACTGCGCCCTGCTRTACTACCCTGCTGCTGACGGATTCCCGCTCGCTCAGCYGTCGACRAGTGGATGTC[G/T]CCCAAGGCWCCGGCAGTCACACTTACACCAGCGCAAGCTGTATAAATTCTGATCAACCGACATCTGGCAATTTAGTTGCAGTCTGATATTTCATACGAACGATTGGAGACAATCTGYTACGAAGAACGAACCTTTCTCGRCDGTGCTKTGTGCGTCAGAAGATGATGTGCTGTGCTATGCTGTGCTRCTACAAA…		211
Ag_Diagnostic_MS_3R_454351	3R	454351		1	R		NOT FOUND	RTTCAACGRYCTTCCACTRCTKKCTTGGKTCGCATTGGTGATAGTTMAGCGTCCACCTCGGATTATTSTAATGAGCAAAARGCGCAAAGCRAAAATAAGTTTWTGAAACCATGTTTTAATCCAGTTARGTRTTCGGTGGCAACTTTGATTGTTTTDTKTCCKWTAATRATRRKAGTTWATTTAARTTTTAMCACATCHTG[A/G]GGTWWCTTYCTGATTGTTACAGACTACTTTAACAAAATTCTCYAAATMAAAGRAAAATATTTGTTTATTTTRAWCAWAGTTAATDAGttttttttaatttattgagttttttgcattacattttaaCAYATRAAYATTACAKTTCAGTTTCATTATCAAtttttaacgagtttttttttcagtttttttAATGG…		211
Ag_Diagnostic_MS_3R_454568	3R	454568		1	Y		NOT FOUND	TTACAGACTACTTTAACAAAATTCTCYAAATMAAAGRAAAATATTTGTTTATTTTRAWCAWAGTTAATDAGttttttttaatttattgagttttttgcattacattttaaCAYATRAAYATTACAKTTCAGTTTCATTATCAAtttttaacgagtttttttttcagtttttttAATGGTTRARCCTCATKTTMTGYAACC[C/T]AGCAGCAGCATYGDYATTCCCGTCGTGCATCACAMMACTAACACAATTAAACTCTTKTAKATAAATTTGTCTAATTAAARCATTATATCATTATCTCACCATTCCTTTTTYAAAAGCATGTTAGCGCAATACAGATTTTYTAAARTTRTMGAGSDCMCGCWACAGARYATGTACCKATGTAACCCTYGTWAYGG…		110
Ag_Diagnostic_MS_3R_454580	3R	454580		1	Y		NOT FOUND	TTAACAAAATTCTCYAAATMAAAGRAAAATATTTGTTTATTTTRAWCAWAGTTAATDAGttttttttaatttattgagttttttgcattacattttaaCAYATRAAYATTACAKTTCAGTTTCATTATCAAtttttaacgagtttttttttcagtttttttAATGGTTRARCCTCATKTTMTGYAACCYAGCAGCAGCAT[C/T]GDYATTCCCGTCGTGCATCACAMMACTAACACAATTAAACTCTTKTAKATAAATTTGTCTAATTAAARCATTATATCATTATCTCACCATTCCTTTTTYAAAAGCATGTTAGCGCAATACAGATTTTYTAAARTTRTMGAGSDCMCGCWACAGARYATGTACCKATGTAACCCTYGTWAYGGTAYGGCTCGAAG…		110
Ag_Diagnostic_MS_3R_454713	3R	454713		1	R		NOT FOUND	tttaacgagtttttttttcagtttttttAATGGTTRARCCTCATKTTMTGYAACCYAGCAGCAGCATYGDYATTCCCGTCGTGCATCACAMMACTAACACAATTAAACTCTTKTAKATAAATTTGTCTAATTAAARCATTATATCATTATCTCACCATTCCTTTTTYAAAAGCATGTTAGCGCAATACAGATTTTYTAAA[A/G]TTRTMGAGSDCMCGCWACAGARYATGTACCKATGTAACCCTYGTWAYGGTAYGGCTCGAAGAAAAACASAAGCTCGRCGCGATGCACACAGGTGTGCTCAATTCMKTTTTACTTCCTRCCCTTYCWGAAASTARCAAGADTTGCAGCTCGATGAYTTAACRTYGCGTTGAWGGTTGTTTAAAAGCATCRTAATT…		107
Ag_Diagnostic_MS_3R_454718	3R	454718		1	M		NOT FOUND	cgagtttttttttcagtttttttAATGGTTRARCCTCATKTTMTGYAACCYAGCAGCAGCATYGDYATTCCCGTCGTGCATCACAMMACTAACACAATTAAACTCTTKTAKATAAATTTGTCTAATTAAARCATTATATCATTATCTCACCATTCCTTTTTYAAAAGCATGTTAGCGCAATACAGATTTTYTAAARTTRT[A/C]GAGSDCMCGCWACAGARYATGTACCKATGTAACCCTYGTWAYGGTAYGGCTCGAAGAAAAACASAAGCTCGRCGCGATGCACACAGGTGTGCTCAATTCMKTTTTACTTCCTRCCCTTYCWGAAASTARCAAGADTTGCAGCTCGATGAYTTAACRTYGCGTTGAWGGTTGTTTAAAAGCATCRTAATTCAAAT…		107
Ag_Diagnostic_MS_3R_454818	3R	454818		1	M		NOT FOUND	AACTCTTKTAKATAAATTTGTCTAATTAAARCATTATATCATTATCTCACCATTCCTTTTTYAAAAGCATGTTAGCGCAATACAGATTTTYTAAARTTRTMGAGSDCMCGCWACAGARYATGTACCKATGTAACCCTYGTWAYGGTAYGGCTCGAAGAAAAACASAAGCTCGRCGCGATGCACACAGGTGTGCTCAATTC[A/C]KTTTTACTTCCTRCCCTTYCWGAAASTARCAAGADTTGCAGCTCGATGAYTTAACRTYGCGTTGAWGGTTGTTTAAAAGCATCRTAATTCAAATGATGTACYACCGGTAGTRCACTGTGAACCGTACTCSCGYTRKCGCCCCCACAAAHGWCGTCCCCGGTACHGRAACGTTTCCGGTAGGYTGATCCTTGGCC…		120
Ag_Diagnostic_MS_3R_455087	3R	455087		1	M		NOT FOUND	TTGTTTAAAAGCATCRTAATTCAAATGATGTACYACCGGTAGTRCACTGTGAACCGTACTCSCGYTRKCGCCCCCACAAAHGWCGTCCCCGGTACHGRAACGTTTCCGGTAGGYTGATCCTTGGCCTACAAATTGCACATCTCACATGAGCGGATCTTTTATGTCGTTCTATGGTYTCGCRTATTCTSTTCTGGGTGACT[A/C]AAAYTTCCTGTGCCAACRAGAGATGAGRTCAAACCATCCCARATGGGCAYTSTGCCGAGTACTTCCAYCMGTGGCTGAGAWGGARGGTGATTTTCGAAGTATGACTTACTTACAATGCTGTGCTTTGBTTCTTCTGTGGCCCATAATTACRAACAAGTGGAGTAAAGTAAGTCACTRCGSTTTTTCTTTACRAC…		107
Ag_Diagnostic_MS_3R_455395	3R	455395		1	K		NOT FOUND	ACTTACAATGCTGTGCTTTGBTTCTTCTGTGGCCCATAATTACRAACAAGTGGAGTAAAGTAAGTCACTRCGSTTTTTCTTTACRACCGACCGTCAGCCCACCTARCGAAACSYGACATCATATGMTTGCCTTTACAGCGGAAAAGCAACAACATAACAGCARCAAAAACCARMTCTCCAAGTGTGTGCATTGTATWGCT[G/T]CTACCAARCGAAATACMATTTCTGCATCCTTTTCCGCATCAGAACGGYAACTGRATSAAGACCRSTGCAAACTTGTGCTCGACCCGTTTCTYAACKATAATAATTTTCTTCCTGCTCATCTACWACGCACCCACRTTGGGTCTCCSTTTATWGTWCGAAGCATTTCACAAAMGGCSACCAGAGCATGTGCTACC…		211
Ag_Diagnostic_MS_3R_455403	3R	455403		1	R		NOT FOUND	TGCTGTGCTTTGBTTCTTCTGTGGCCCATAATTACRAACAAGTGGAGTAAAGTAAGTCACTRCGSTTTTTCTTTACRACCGACCGTCAGCCCACCTARCGAAACSYGACATCATATGMTTGCCTTTACAGCGGAAAAGCAACAACATAACAGCARCAAAAACCARMTCTCCAAGTGTGTGCATTGTATWGCTKCTACCAA[A/G]CGAAATACMATTTCTGCATCCTTTTCCGCATCAGAACGGYAACTGRATSAAGACCRSTGCAAACTTGTGCTCGACCCGTTTCTYAACKATAATAATTTTCTTCCTGCTCATCTACWACGCACCCACRTTGGGTCTCCSTTTATWGTWCGAAGCATTTCACAAAMGGCSACCAGAGCATGTGCTACCARGAAAAC…		211
Ag_Diagnostic_MS_3R_455519	3R	455519	NULL	1	W	T	A	GMTTGCCTTTACAGCGGAAAAGCAACAACATAACAGCARCAAAAACCARMTCTCCAAGTGTGTGCATTGTATWGCTKCTACCAARCGAAATACMATTTCTGCATCCTTTTCCGCATCAGAACGGYAACTGRATSAAGACCRSTGCAAACTTGTGCTCGACCCGTTTCTYAACKATAATAATTTTCTTCCTGCTCATCTAC[A/T]ACGCACCCACRTTGGGTCTCCSTTTATWGTWCGAAGCATTTCACAAAMGGCSACCAGAGCATGTGCTACCARGAAAACCAYCAAATCGYCCACGTTTTGTCAYTSTTACAMYACCGACCGACAGAACCGTARGACAWTTTCCCATCCTTCTCTTTCTTTGTATATTCACTTATYGTGACAGTTTTRAAATGCCT…	W1373	GOOD
Ag_Diagnostic_MS_3R_455656	3R	455656	NULL	1	W	T	A	ACCRSTGCAAACTTGTGCTCGACCCGTTTCTYAACKATAATAATTTTCTTCCTGCTCATCTACWACGCACCCACRTTGGGTCTCCSTTTATWGTWCGAAGCATTTCACAAAMGGCSACCAGAGCATGTGCTACCARGAAAACCAYCAAATCGYCCACGTTTTGTCAYTSTTACAMYACCGACCGACAGAACCGTARGACA[A/T]TTTCCCATCCTTCTCTTTCTTTGTATATTCACTTATYGTGACAGTTTTRAAATGCCTTCCCRSAGCCKACATGATCCYCATACRCBCRGARAATACTSACAGCTTGKGATCCAGGTCACCAGCGTACGGYTTTACTTTAATTACGAGAAWTTGTTATTCATACGACATTCACCGGGAAGCTTCWACGAAMCGAC…	W1373	GOOD
Ag_Diagnostic_MS_3R_455846	3R	455846		1	M		NOT FOUND	CCGTARGACAWTTTCCCATCCTTCTCTTTCTTTGTATATTCACTTATYGTGACAGTTTTRAAATGCCTTCCCRSAGCCKACATGATCCYCATACRCBCRGARAATACTSACAGCTTGKGATCCAGGTCACCAGCGTACGGYTTTACTTTAATTACGAGAAWTTGTTATTCATACGACATTCACCGGGAAGCTTCWACGAA[A/C]CGACCCAAACTGAGCAACWTCTGAGCTACRAARGAACTYCCCCTGGAAGGRTTCTTTCTTSYCGCTGRTYAACYCAAAARCCTTCGYCATCABAGAAAWRCCCTCWRCCTKCRTARTAKWCAAARTAGTGGGGTYCAWCGAAGGTCTCDACBAGCCAGCTGTTACAAAGCAACCWTCCGTTCCTCCWGTKYAAC…		120
Ag_Diagnostic_MS_3R_455945	3R	455945		1	W		NOT FOUND	GARAATACTSACAGCTTGKGATCCAGGTCACCAGCGTACGGYTTTACTTTAATTACGAGAAWTTGTTATTCATACGACATTCACCGGGAAGCTTCWACGAAMCGACCCAAACTGAGCAACWTCTGAGCTACRAARGAACTYCCCCTGGAAGGRTTCTTTCTTSYCGCTGRTYAACYCAAAARCCTTCGYCATCABAGAAA[A/T]RCCCTCWRCCTKCRTARTAKWCAAARTAGTGGGGTYCAWCGAAGGTCTCDACBAGCCAGCTGTTACAAAGCAACCWTCCGTTCCTCCWGTKYAACKGTGTABTAKAATCAAATAAAACCATTYTCCCHAGAGCAATGTGTGYACGGGWGCRAGGATDYAATGCAGTAGATATWACCCTTTYGTCCARGTTTCTG…		107
Ag_Diagnostic_MS_3R_473283	3R	473283		1	S		NOT FOUND	GCTTRACAAATCYCYTAACCCACACGMCGCAAMGCAAKAAGWATGGTRADAATGTGAAATRATCGTRAGAAGCACAACCACGATCCCMGTGCWGACGTTGGCTAATTTTAAGAGTGATAAATGTTGTAGCDTRRTGCTTCGTAACTCTTCTTTACGCTTATYTAAGCCTRYTGCCCGGCTACTCRTCGCCTAYTTCYGCT[C/G]TRCTTGTTCCCTAGCCTTACGCACATTCGAGTAAGTTATGATACTKTGTTTGTTTCTGGYCATGTTAATGTAYTACASCTACTGCAMGACGGGTCGCGCGCGAATCTGATCAACGAGTGAAACGCGMCAAGAACGGYAWTTYAATGAAAGGAATGGGAAAGATCBACTCCTACRTTTTATGGYYCTGCAARCTC…		211
Ag_Diagnostic_MS_3R_28598166	3R	28598166	AGAP009194	1	R	A	G	CGACAAAGTCGTCCACCAGTGTGTCCTCCAGCAGCTCGTACGATTTCTGCACGTACTCAACGCGATCCTCGGGGATGTCCGATTTGCCGAAGAACAGGATACGTTCCTGTGGAAGGGGTTGGAAAATGCTTGGCGTTATGCTGGAACTGGAACCGGTATCAGTCTTTTTAGGGGAAAAACAGGTCACGTCACTTACGAAA[A/G]TGAATCTCATCCGGGCGAACAGTACGCCGGACTCGAAGTGCAGGGCCGAATTTACACGGGCCTGCTTGACGGGGTCTTTCGGATAGAGGCTATCATCTTTGCCATACTTCGTCACCAGATAGATCATGATTGCGTGGCTCTCGGTGATGATCGTACCGTTGTCATCCAGCACCGGGATCGTATGTTGCGGGTTT…	W1375	GOOD
Ag_Diagnostic_MS_3R_52358820	3R	52358820		1	Y		NOT FOUND	TGCACCTCTGTTTGGTATAGCGCAAATGGTATATTTCCTAGGTGTTGCCGAAGCCYTRCTTGGCGTTAAATCYGGTAATAAGTAAAGCTGTTTCTAACGTCATGTAttttttttttGCTGTGGATCAGTTTSTTTCAACTAGATGCAATACTCAAAGttttttttAATATCCCAGAATCAGAACATTGAWTGCCTCACAA[C/T]GACACTATTGTCAAGCCRATTAATACCGAATAACGTTTCTGTGTMCGTTTCRATATTCCCACATGTATTTTGAATTGTGTTTTTAAATGAGTTYGTTTTCATTATGTAATTATTTACTCGATTTTGTTGTATAGCATTAACTTTGGTAGAATTTTCGTTTTAAAATTGTTTGCGTATGACTTCTGTTTTGCAGT…		251
Ag_Diagnostic_MS_X_18715423	X	18715423		1	Y		NOT FOUND	MCTTTAHTACMGGCCSAAGGTSGGTAATGCTRCTTTTWYCRYACTGGTWRGMTTRMAGTAATGMTAMTRMATCATGTGCWATTTWGAAATTGAARAACTTTGGWATTTYAYRGGAACATTTATKTTCWTCCRARRAAGAWAATAACHAAACATWGGTTGAWGRSATYATAAGTCTTCGTTCATYCTCGTMTCYTGCRCGC[C/T]CVTATCACACATATGTGKAATGTATTGCSCAACHGGTRTCRGCTGGCGGCGGRWTGWKCGRCYABMAGCAGCARGTRTTGTTCGRYRAAATTCCGCTTWTTTCAAGGCGCGATAGYCTTGCTCGAGAAATSCTTCRGATGCTCGCYCGAGAAWGACGAGYHATAACTCATTAGTAGCACCCRRACCAACAGGTS…		110
Ag_Diagnostic_MS_X_18721037	X	18721037		1	Y		NOT FOUND	RCKGTYGtattgattatttttaattttctatttatttatttatctattggactattaatatGTTTGGTCTGAWSTACACTGWMTATGGCHTTRCMWYTTWGAGTTMTRYGCYGWAACTARAAYTAGTTTTGCYTSTTGATATGCDAATGAAACVAWAYTAYCYDTTVACBTYGWAGGCWTAACGAGASCSADTTGRAATA[C/T]TTATATCCTAACAAGTGCCTAATAAKTGTTGYRCCTAAGMGAGHWTCTTTATSYTCTGYGTTAAATAYTGATTTGTATCGCCTAGAGCACKTAGCATCAGCTTARYCYAATGTTTTGCWAMAAATCAWGCWTYVAACTATATGWCMTAAAAAGTMCAACMATTTTKRGTCACTTAAYDCDYRATYWTCRYTSKT…		110
Ag_Diagnostic_MS_X_18733692	X	18733692		1	W		NOT FOUND	TRGTTTAAWRAWTKAWGRAAGYTYYGYTAMAVCCTTTYRAATAATTWWATKTRTWAKTRABAWATATDWKAYRAACAATYATKTAMWRAAATWWCTTGYGWTYCARCYCATHCAAAATTGGDAATGTCYHRAAGTWACWYDYTYATCTGCATGTGRGYTTGTRAMAAYATTKTTTTAAGYAATMAAWYAARGTAMTTGGT[A/T]YAAAYAAGRTGATCTAMAAAACWATTTATAYWRKMAAMAHATTTRDAAAAWTTTWCAAAATYGCYCAACCAACASRAATCAAMMRCGGYTACWAAGGACTTGTATGACACCTTGCACBCYCCGADWGTYAAAWGAAGAYTTGYCTAAGTACACTRAATAAACCRACCSRAVATKTGGCATCAAAGCAYCAAARM…		110
Ag_Diagnostic_MS_X_18738010	X	18738010		1	Y		NOT FOUND	ATCATGCACTRCTCCAWCATCCCCTWCCGTRCAGTAAMCGCAGCTTRHWGCTCGTYKWGYACAAGTSMTCGAATAAATGTTTACACAAGWTCCTWCACATGTTCCCGGCAGCMMAACGACRCAGCTKCCGGTGYCARCTTHCTGCAATCATTWTRCAATCTAATCGATGCCRTTTCCYTYTGCTTGAYGAAMTCTCTTTC[C/T]AGAAGCTGACTACACTCTGGATGATTCWTTCTGGAATGAGGAAAGCCCAGTRGGTAAGTTTTGMTCARCWCATAAATCCATTAGYGTAGCACGCTTTGCRKTCCRCTGTACGTCTGDYCRCCTACGAGCYTRRYRCAGGWCAAAGTTYCACATCTTGCCATCTTGTMAYKGTCGCTKRCRCTCSACGGCGTGTT…		107
Ag_Diagnostic_MS_X_18739073	X	18739073		1	M		NOT FOUND	TTCCTgttttcgttttatgttattttctcttatcatagagcttttggggttttgttttcttgagtttttKGTCCCTACYTAKTCGCATYTCTTAYDTTCKTACRWTTTTCCTACCTSTGTWTGGTTTTYCWTTCYCKTCATCMCRCRCAMATACTGYTTGAKGARATGKTYCCCTCGACATGAGRTRSACARTAGCCCTR[A/C]AAACAGTRYGWCACTTACCMMTTYTAAAAAGWTRTRTTYACGAGYAMAAATCWKYRAAATTTTAGGKWAGCTYCATACDTACATGTTTTCTRTTTTCTCACKYAAARYTCACTTCRTTATCAAYTCACWCAGTTACCARCAAASCGAHWGAATGCAAATGKTVCACAGCAAAACAAAAACGCTRKCAARTKTAT…		110
Ag_Diagnostic_MS_X_18751643	X	18751643		1	R		NOT FOUND	TTGTCCWAYYYGAAYGCCACTAGATGTCGYRMGTGCGCTCSYTGTTRACTTTTTTRTATTYTTTCTGDTCATTGCTTGCTWGYRCTCTTMTTATSYCTCMTGTWWTYGGATWGCTGACCTWCGGTGSCAGTRATKTTWTRCCCGAAAAKCTCCCGTTTTCRTAYGCCTCAAAMAAAAGCAGTAVATWGTGAATGCTGYWS[A/G]ATGTRAARCAAGCAAGCTTTCAGTCATCGCTYTCAATMATGTATGTAMTCGTRSTCTTCTAAAAYAAAACAAACGGCAAAATGTCATGCCSACTAGRTACKGYAGGTCCRATATAMGYYTRGRCAACCMGYACRCACGCTCVACWGCGRACGCCTGGRCWGSMTATYTGATGTTGBATATYTTTGTCMTSAWTT…		110
Ag_Diagnostic_MS_X_18758300	X	18758300	NULL	1	Y	C	T	GTGWGTTTTGTGTTCACAGWTCTGTTACATMACYCATGCCGAGTGGTTCATCAAYATTCACTTGTTTCGGAATTTTGCRGTKGCTTTTACTTTCAYCCTTTTCATSTTATTYCAATAAYRTTAATTAATaaaaacaagaaaaaaaaaCGAGCACACTTAATATTTAACATAAWCTTTTTCTCTCCATCWAACCGGTAAAA[C/T]AGTTATCTGAATGTTTTAAACTAAGAACATTAACATWTCTAGCAACCTRATCATGGTTCATTTGCTCCCAACTTTAAACTCYTCKAAWATCTTCGTCTAGACCTCATCCTTTGTAACTCAGKTTATSKTTCCGTTTKGTGGMCACTTCAACGTGCAYACAATTTAACTTTTTCCATTGTTGYWATTTGYATWAC…	W1373	GOOD
Ag_Diagnostic_MS_X_18769165	X	18769165		1	W		NOT FOUND	CGYACWGYCCWRCVYCTCGGCWGTATATCTGTCCCTYTCCAGGCRCGGWTGTAACCGTAMCACCTTGCATCTCYCACCMCCACAGKCCCTYTTAGTGCACACRTTRATGTACRATGACCCTCTAGGGTGTGGCTTATTATACATACTGCTTCTTTTCGGWTCATYTCATTSCGACACTRCTCATTTCACYTCCATGYCCT[A/T]TYRTRACARATaagaaaaagaagaagaagaagaagaagaaAMATCRTATGTMMCTGATCAATCCTCGKTCMAAWYGCTTCCGAACCTMACCWYCYACCYACACAYACAAAYYWTACCTGYTCCCCGYCCTCAAYATCACTCGTTCGMGGTTATCATRCAACAAGTCAYGTTTAAGCTGTWTGTATCTCTTACGT…		120
Ag_Diagnostic_MS_X_18772627	X	18772627		1	W		NOT FOUND	YGAAATGTTYTRTATTTKAGTTGGAACRGATCACABAATGRAWWAATTTGTCATTTTCGTTAMRCRYTACWTCCATCTATWAACWGGYATTGCRAAGGTAAAGTGGYATWAGATATYRATKTASCRTAACRATWRGCATARGGAGTASTGGTGCMSYGKATGTTARTTAAGGTGAGMTCAAACGTATGYKTAAGAAACYW[A/T]GCCAGTGTCATTWACCGGGAGCAGATRWTGTKAATKTAGCAGCDCAARGCATCCARTAACDTATTGTAACGCCGTTTGTTGCTATTTCCAGTGAATAACAAYAWATAACWYCRCAAAMACGGCAWTAACAAATATATACTAATCAAAYKACTGGTRRGRTAGAGGRGGCRMGTAATGCRATTGAATTWATAAGT…		107
Ag_Diagnostic_MS_X_18777403	X	18777403	NULL	1	S	C	G	TCATGAAAACAGAAKGAAAACAAKAAGGAGAGCTWTGAATATAGAAAGACAGAGARARCGAMGGATAAACAWTAAACTTAARCACRATACTACAGTAAWTRAAGATATCAGTTSATACAAGTAACKTCCCTCATCCCTCGCTGTATCAACCCAWTCAACATCTYCTTCTTKAAACAGWTAAACATGAGCYGGAYRCTGCG[C/G]AACGTAATGAATTGAAGGCAACAACCAAAAACAGGAGYCCACAAGACGACCCTAAAGAAAGTGTTAKTTGATAGCARTAMAMCTAASGTACACGACCATGCAWACAGGAGATMGAGGAAGGAAACGARGAAAACACATARYCCTGATAATGAACTCTTATATAATAAATCAAAATAGAATAATTCATCCAKTCA…	W1373	GOOD
Ag_Diagnostic_MS_X_18778473	X	18778473		1	Y		NOT FOUND	TTTYAACACTTCAATGTKTTSAACCHCMKGTGaaaaaaaaCWDTTGCAACAGATCGTTGAAGTGYTGAWAACYATACTGMWRAAATTAAAAATTATTKTGATGGAAATKWAATAYSAGAGTGHTGTAGaataWcattttVcacacKgtKaaaaacaatgDKtRcattcgaaaRtRtcWtgRaaWcccctgtaAAACRCCA[C/T]MGWTTARATTRYAGBTAATTYATTCGATGGCAGAYYAAGACCACCARGSTACAACTCTHAKACMTGTTAAAAMTACTTTKTTTGTWGTAAATWRTRKTTMWGTATMYGTSTWTGCTATGTTTWTWAATAGTTTTACAAAGAAATVTTKGCGTTTTTTTAYTWTTCGGGCMGCYTWAAYRTKDTTTAAAAAAATA…		107
Ag_Diagnostic_MS_X_18779655	X	18779655	NULL	1	S	C	G	gaagaagaagaagaagaagaagaagaagaagaagaaATAACAAACAACATAGCAAGAAAATACTACTAGGGAATAAAACGAAATGACGTCGGTTGTAGGTTACGGCGCGAAAAAGGTAAGCGATGAAATGCACATTTSAAACATGTCTGGTTAACATTTCGttttcttttttttCTKAACCTGTTCCMAWTTTTATCMBG[C/G]AATTCATAACGCAGCGCAAAAATTGATAACATAWGATAAAGTTGTaagaaaaagaaaaaaatgcaagaagaaaaaacaaaTYTCCYAAACYMARCATTSAACAGGAAACTGTCAWTGAACAGATACAGGAATAACAAAACACATTCTAACGCATTAGCAARWMAYATWAGRKKTGCRCCAAATAGGRGTTTGGG…	W1376	GOOD
Ag_Diagnostic_MS_X_18850788	X	18850788		1	Y		NOT FOUND	RCTATYCTGYRAYATMTTWYGYCHTAYGTTGTWGATAATTAATTGCGYWCAGYTAGAARKKCTGYRKAGGRGTRGTTTGKAGGSTATGCTCTMGAGAYTACTGCTTTTTGTACHCCWAATGATTHAYAATCWGAAWTAGGAATGtttttttttccttttttGTTGAGAHATRTTACTATGGCAKCRAATGAAAAMTACAT[C/T]AYGAACYGAAGTRGARTTCAAAAGCTRTACGCMAKYDTGYTAGRGCAWARRHCGYCSGGAARATAGTTMWTGTAGTTTRTCTRGTTGGTARARCATTAAATRWTTRTTTAKAAWAHGTAAAAACYYWACAAAAATGYATRTYYAYCATAAWTAACATTTCAGYYATTCCTAAAMCATCRCATTTYCAGYARTTT…		110
Ag_Diagnostic_MS_X_19529503	X	19529503	NULL	1	Y	C	T	TTTCAGCACTACCYCHTCCTCCTCTGTGGTTSACYHATKAAGCRAAATGCTAGCATGSYGRTWACAATTAARTAYACTAGGCRACGAACYTGAGGTAGAAGAGTAAAATCGGAGCACRAGWAAGCGAAAAACMGCAWGTTGAACCCTTCTAAAAAAATGGAACATTTAAARYMTGTCRWGTGTTGAGGATTRGCTTYGAT[C/T]GGGTTGGGAAGGATCGGCTATGATCGATTGATTTTGTTGTTGTTACACTTTYKGGTTTAATCGGTAATCTGAGATTCAASGGTCAACTYTYAACGTGCAGTTGACAGGACAGCCAGGAATRTCAAMCTTTTCGTTCCaaaaaaaaGAGCCTCATCACAACGATTTGACAGGTAYTMGCCRGYAKKTACTCATAT…	W1374	GOOD
Ag_Diagnostic_MS_X_19529806	X	19529806		1	Y		NOT FOUND	GACAGGACAGCCAGGAATRTCAAMCTTTTCGTTCCaaaaaaaaGAGCCTCAWCACAACGATTTGACAGGTAYTMGCCRGYAKKTACTCATATYACMCAWCDTAYTWCYYWWCACCRCCATCAMAAGTCATCTCTAGTGCATACACACACCTGCATATATACRCACTCACCAACAAAGGCATCTCTTTCATCAGTARRGGT[C/T]AGCCGKACGGGGTKTTCACCTCATAATATTTTAAGAACCGAGSCTTAYATATTMATAYACGCATWAAKTRTTCAGSCAATTAGCAGCAGGAGGGCAGCAAAAGACCTGCCTAADGCATMAATCTTCGYGCAATGAACARYCTYTGMYGARTYWRCATTRGTKYATTGCMTTTTATAGCGGTCTGCAGCDGHGTA…		211
Ag_Diagnostic_MS_X_19631625	X	19631625	NULL	1	S	C	G	GGTTYCTGCAGAGttttttttttGTCCACTCAGATCYAGYTCAGATCTTAGGTGAATCGAYCTTCGCAGTTAGGCASMGCTGTTAAATKAAAGGCGAAACTTCAATATTGATAWATKGTAAAAGKTTTGWCTGTAATCGAGCTGCTCATTTTARCCKAAAAGAATSARGKCTAAAAGACTCAATTTTGTTGTGAGCCAAT[C/G]AGGGACAAAAAATCTTTCTTYTTTATCTGAGACAGCTGTGTCACTCTTCCCCCTACTATTKTCCCTACTTCATKYAATAATACKGCARTATGAAMTTYGGGAAADTAWRCCCCACYTTGCAYAAATTWGTTTWTAAAAWATTTCAACGAATGCATWWTGTACATTTTAKTGGAWTGTGWGGYACATTTTATTTT…	W1373	GOOD
Ag_Diagnostic_MS_X_19632267	X	19632267		1	R		NOT FOUND	atattcataatatttattatttttttatatttatatagtatattatatttgatgtatattttRCRCTRMGCTGTGACTAACTTTWRDYTRTTTATAYTGGHTHTCGVACARCTTGACATGTTTTACCTTGTCTTAWGTTTTATCKAGGTATTATTTTGTTRAKYATGGGCATGCTCCAATCCAAYAACAACGTTKGCMWT[A/G]MMATTRARCAGCCACCWCATCTGGTTTASTCCTRCGGTCACCATTTTTGTTGRTAGCYACCTGAACAAAGAAYCATTGTTTGGCGAAYATTTTTAAAACAAAAGYWGTGTGARTGTGTAATCTGAGGWGATATTGTATCAAGCCYCGAKARGAGARCGAWRAAARTATGSTKTTGAAAWAGYAATCKCATAAAA…		211
Ag_Diagnostic_MS_X_19633607	X	19633607		1	Y		NOT FOUND	AATAGATYRTTGTCAAYTACGYYTAYATTCAAACACGAYHAAAATAGTAARTACAYAWTCTCTTATCAATAAAATRAATGCTGCATTCTRTCCTCATAAACCAAATGCGYCGCKCGGCGATGAATAAACGGTGYGCTGCAATGAAWAATKYGTAGCTACTGCTAAAACTAAACGTATTKGAAAATGATCCGAAMGTAGAR[C/T]GATTGCAAYGATGMGAACRTATTTTGACAACGATTTATTCTCATKGATTGCGATCCATAGCAASCGGATWAAGATTCRAAKGAMAGAGATAACAGGTGYAACRCATTATGTTKCTCGTTCGGAGAACAAGATTGTARCTWCCAAATGTCMTCCKCTAGATKGTGTATTTTTTGAATGAYGWAGCTCTTTAAMGT…		211
Ag_Diagnostic_MS_X_19643251	X	19643251		1	R		NOT FOUND	AGYGTGTRAATRYAAACCTGWGGGAARAAGCGAGGTGCAAGTCTAACAAGCATTTRGRATTAGACTCRGCAAAAGGTAACAAAAGTCCAGCTGCCACCGGTTTYKGAAGWTAYGGWTTCCYSTRCYTCAAGGGWYTGGMTCATAAASGTTAYRGGTTATGGTAATGTCACATATTGTTTMGYTMTTTTGYATGACCGGTA[A/G]MCAGCGATTAAAGTGAKCAGRTAACTCGGYTAACGAGAATGTGGGAAGATKAATWWATGTTGMYTACATTTAGGMTGCTTCTTTCAAATCAAGAACTGTYACAAACAAACAGAAAAACGAWGAATCGATTGCAAAACTGCCCCTACCCMTCTGGATGCTTGGMRMTSCGGYASTATCTGCTTCTGCTTTCCTTT…		211
Ag_Diagnostic_MS_X_19653831	X	19653831	NULL	1	R	A	G	AGCAGCTCACGGTAAACCAGSATCCCGGGTATKTRCCTGDTTCGCCGGAGTGCGCCAYAAAAWCGTGAGAACGAYAAAAYAGCCDTTGAAAGGAGAACAACTCGRGACGATGTATACGGCWGGGGGATKRAARGAGGGAGATTTTGTTTAAAAGACGAGGAGWGAGTGTGAGAAGAAGGGCTATGAAGAAGGGTYYGTTG[A/G]AACTGAGGAAAGGGAAAGAATCGCTAACATTCGAAATAGCAACTACATCCGYTACTCCGCTASTCAGCTCGATCTCGCTAGCTCATATACWCCCCTTCTTCGWTCTCGGATTCTCGTTTAGCCTACAGCGTGTGTTTGCGTGTGTGCGRTGTWTACTGCMRTGTAGTGTAGCTTGTTCTGTCCTGTCCGGTATG…	W1374	GOOD
Ag_Diagnostic_MS_X_19716539	X	19716539		1	Y		NOT FOUND	TCGAGCCCGCGRGTCGCATCCCAACCGGCCATCAGWTTGCGGTTGCAGCCGAGACAGAGCGGCACGTTCGCTATCTTCGGCCCGACCGCGTACGGCTCATCGCGGTAGATGATTTCACCMTGYTYGATGTGKCTYGTCGCCACMAGAWGRCGCCCAAGCSGATCATTGCGTACAACCTRAAGMGAAARAARTRGGGAGAA[C/T]GTTGAGTRCTGCTTGAACTGSGGGAGGCAYGGCAAGGRCGACCGCATTCCCCTAGGCCGCATTATGTCACTGGATCTTGGGTGGRTTCCTGTCATTCCAGCTCCTTAATTAAYRATTTCTCTAAACTCCAMTGCKAGCTCAAATGTCAAACGGTMCTTTCAGGGCAAGGTTTCGGGCTAGGAGYTGATAGAACC…		211
Ag_Diagnostic_MS_X_19735812	X	19735812		1	W		NOT FOUND	CMGKWTTCCYCAGTSDAWTTTCATAYMCWTTAAAACTGGAATAGGRTGAWTTTCTTGCGCCACGTATCGAAACGTTCGWGHYGAAGAATGCACCGAACACCAMGRATCTYATGTATYGTTCCACCGTTCGCACAGGTTAAGCATATCATTAAAGCAGTRGCTGGCGMGGTAGCCTCCGGGTRTTTCCCTTCAACAGTYAD[A/T]ATAAAAAACGRGGACATGGCAAATAGRYRCAAAAAGRAAMATMTAAAATCGCATRCACTTCGACCAAAAHCRMAGGSTCTTCYYATCTGCTGCACYTTACCACGTGGGATGGRTATATGGCCGGGACGCTGGCDAGTTGGTTCTGGTWGKTTCAWCRACCATTCCATACGTTGCTCACGGRTCGTACGRGCRAT…		107
Ag_Diagnostic_MS_X_19770048	X	19770048	NULL	1	Y	C	T	CGGYWCGASGAGGCDTTTTRAAATCAGAGTAGCAGCGTKRAGRCTTCACCAGCGACATCGAYAAAGYTTTGGGYCAAAAACGCAGCCAACAATTGCCTGtttttgttttttttttttattttattttGGWCTATCCTGAAWGCTTTATGTCTCATTTAHTSTACAATTTTCAGATAGTATTGTGTGTTTAATTYTGCTTA[C/T]TTAACACACTGGTTGGAWGGCCGAAGGATYCTAGGGTTGTTRCGCYATAAGCTACAGTGAAGGTCACCTWAAGTCGAACACYTCAATKTTCAMCTTTTATATGACYTTGCGGCACCATGGACAGTTCTATAGACCACCGCCCAAACTRGTTGATGGWCCTTTAATACCTGATATCAAATGGTTTAAGACCAATA…	W1375	GOOD
Ag_Diagnostic_MS_X_19771211	X	19771211	NULL	1	R	A	G	CTATATACGTAGTTACACGATTGCTTAATACACAGTAACRAATTTAATACCAATKATATCTTCTTGAAGCGGTGKTGCGSGGAGGAATTSTGCCCCCCCACCTGAAAGCTATACAAAAGTATTASCAATTRACAAAAMAAACAAACWAACGTGGGACATTTCGAAACTGAGATRACCTAATTATATCAGGAGTGTGTAAA[A/G]CAATRGATTTAATAAGCTTTAACGKAATAACGGGGCRTCACACACATAAGTAGGCAACACGGGCAGTCGTGTACAACAACGGAAGGYAGTWATTTGYTAGCTATCTACATTGGACGAAAACCCCYCAAACATTAAGCCATGTTATCTACGTTGTTGTATATTGAACAGAATGCAACAGAATGGCAAYAGCTGCA…	W1375	GOOD
Ag_Diagnostic_MS_X_19771979	X	19771979	NULL	1	R	A	G	AAAATGAGTCAAYTTTACGCTTCACKCATAAGCTGATAARTTTCTSTAGTTGTRTGATATTGCTATCGATCGCTATGCTCACGGAAAATGTTGCTATSACAGAGGAATCCGGGGAGCATGTCGTTCAACGTGTTRAAGCTTCTGTCTTGAGTTTTCTTCATTGGGAGACTGTGTGTACAGCACGGTAAATTATTGACCTT[A/G]GTAGAGGATTCTTTTTCCTTCTGTTTTGACGATTAGMTATGAGGAAKAAGSACGGATTTATTTTTTTMTCACGATATAGGAAGGGKAATATACYYGGAACGARATGGCAAAGAYGTACAGAAAGATCCATKTAATGTGAACCGAATAAATACAACTTTWAAAAAATAATMCATTCCATCCTCTGATGCAACCAA…	W1373	GOOD
Ag_Diagnostic_MS_X_19808574	X	19808574	NULL	1	K	G	T	tgtgtgtgtgtgtgtgtgtgtgtgtgtgtgtgtgtgtgtgtgtgtgtgtgtgtgtgtgtgtatttatgtgtctggctatttgtgtatTACCATGCCTATAGAAGCATGCTCATGATCGAAGCGTTTACGTGTTGCAAAACCATGGATCAATTTGTTCTACATTCGCAAGCAATCAGTATCATTACAGTGAGTCAGTGTAC[G/T]TWTAGTACTTTGTTCATTMAAAAAGAAGAAGYCTRCTGATTTCGATCTGRATGACAGCATTTAACAAATAARTGCGTYRCGGAACTCACGCAWGGATAAATATAAGAAAGAAGAAAAAATAAAACTCAACGGTCTTTCGCTTTGAACTATAAATGTGTGTYGCWARYAACACACATCTAAACCTCRAARCAAAA…	W1374	GOOD
Ag_Diagnostic_MS_X_19818055	X	19818055		1	W		NOT FOUND	TTGCMSAAAAAYTAYRGTTAAACACTCATWCAAACMARCGTTAAAAATGGAGAAATAATGAAAAATTKAAATACMTCWACGGAATAGGGYGACGGAAYWAATAAAATAACAAAWTCATTACAAAAAAGCTTTGTATCTGCATTTTGGTMGGAAATGTRTAGYGGTTTGTGWYCTGCATTGAGAATTAAGCHAGCGAGGAC[A/T]TTTGCMATCTAAATGAMGGAGTGGCTTTTATTACAAGCTTTCATAGTTGCAGGWAAYCCATGCGAGAAGTYTCASATGCAAAYTTTGYRCAGTCATAAATTTSCWCTTTCTTGTTTGCYTARCGAMCCTCMCTGATTCATTAAATAYKTATCCGTYTGTTCYCCTTATTAGTAAATTTATTCAWGTATTYTKAA…		211
Ag_Diagnostic_MS_X_19825227	X	19825227	NULL	1	S	C	G	tcatacgagttgacgagtataccacgagacGAATTAGATCGAATATATATTTTATRTTATATTTGGCTGTTATACARAACTAAAACCATGTAAATATGTTTTATTGCCAAATAAGGAGTTATCATTAATTATAAACGWTAATTTTCGATAATCACGATAAYTTTCATGTTTTTTCAATATCCACGTGTAYATCGCGACTG[C/G]CATTAATAAAAACCAATTCACATTTACATTTTRCAGCAAAATTTTTTACTATTTTTTAGCGTAAAAAATCTACGGRAAATTAAACATACTCGATTTTRTACATCCCTTAYCATRAAACAACGGTTAATTGAAACTTTGTAGCTCTAATAGCTAWGTTAATTGTAAAATTWGTTTASAAACTCAAAGGTCTATAG…	W1374	GOOD
Ag_Diagnostic_MS_X_19836117	X	19836117	NULL	1	R	A	G	TGGCAATGACTGTACTGGCTTTACAMCAACAATAGGCTATGAGCACAAGGCCTAGCGAACWTGCTCAAAAATGAACTCTCTGYTTTCGATTTCCCCTATTCCTCGTCTATTAGTATTCCCTTCTCCAGAGAATGCGATTGGAAAATGGATGCCRGMGGCTRAAGCAAGTCTGKCGAAAYGACACAGAGYATACACAKTAT[A/G]GAGAAAAAGACATCATCCCATTCCCCGCTTTATAAACTATGGSTAACATATTGCGGACGCGWGAGKTTGATAGAGGGATRTGTGYACCGCGCCGACAGGAARCCAGAAACGGTAGCRAACTTTAAGGAGATGTTAAAGAGGGCGAGATAAAACTTGAATAAAGTGTTGATGATGMCGATTTTGTATGTTTTGTT…	W1375	GOOD
Ag_Diagnostic_MS_X_19837576	X	19837576		1	S		NOT FOUND	ATCGTWAWAGTTTTYCWWYGCTCATCCCTGGATTACACRAGAGTTGATGAACGAGKTGGTCRGTTCGGCTGTTTAAGAAAAGCAACAAAAAACTACTCYCAGASATTATTCTCTKCGCACAGGADTKSCGCCATCCAGCGCCCTATCTGCGAATGTGTTACAGTTCRCATGATCGATATTTTTAACCAKCTCCGTGGTGG[C/G]TTSGTAATAAAATYAAACAWYGCAAGATRTTGGGTAGCCYCGAAGATGGAAACTGWRCTGYTAWTGAGTTTTGGCTATWGYGAAMGTAACAKRTAATGATTATTCCATTGGRTTTYAAAATCGTTACTCGTTTTGCAATGAAKTAGRAATAATTGGGAGAATGACGTGTAYTCTTaaaaaaaaTTGACTAAGTT…		107
Ag_Diagnostic_MS_X_19855512	X	19855512	NULL	1	S	C	G	ATGTTGCRAAAAGYTGCTTAGAATAWTYGGAGCAAAAAAATCTTTAAAGTCGAAGGATTTaaaaaaaaaCATGCGGGGAAAGGAAAGCGCATTAAAATCTTTAAAACGAAATGTTTGCCATCCTCCAGTTYYCCATCTCGTCCCYATCTTAWTCCAAACACTTCACGTGCCATTGTTTGCGATCCTCTCGGCTGACAGTC[C/G]GGTTSAGAGGGWCGAAGATGTCGATTGAAATCGGCAAGTGAGCCCTCSMAATGGYACCGTCGCTGATATTTGATCCAAAGASCAACAGATCCGCCACACAAAGCACTATTCCTTCCAMCCCTATTYGCAAACAYCCTGCACWTACCTCACAATGYCCGATCGCACTAAACTTTCAGCGAAAAAAGGTCTGGRAC…	W1374	GOOD
Ag_Diagnostic_MS_X_19857473	X	19857473	NULL	1	Y	C	T	TTGKGTTTTGTTTGCACCACGCTCKTTACAGCGTTGTRCCGTGAATAATTGCATACAGRCGAAGAGATGCATGTTTTGTGTSYCCTAAGTTGTGCTTTTTCGAACTAGCAGAGAACCTGGGTCAGTGAAGGTGTGGTGTGATCTCAAGCACRAGGTATAGYTGCCTCTTTTTAATGGGTTTATGTAAACAAACATRATAT[C/T]AACCAGTAAAGCCGGCTGGTTRTTTGTTGAAGCTGCTTAAGCGCAGCTTCAARGCTGATSTCTAGCTGCTATGGRGTTTGTTCAGCARGAACGSTTAAATTTTCACACATTTTTCAAGGTAGGGTTTAACTACATCATACTTCATGAATCCATTCTTGCATCAATTCCGTCCCTTGCTTTTGYAMGCAAAGCAA…	W1376	GOOD
Ag_Diagnostic_MS_X_19869654	X	19869654	NULL	1	R	A	G	AGCWGTYTAACGATAYCAWAATGAATCAMCAAGGTTGGTTTGAAGAGCTACATCYACAAMAAAATWAATTYCAATTGTTATTCATTGACAGGGGAGTTRAACTAATYATGTTAAACTATWTGCAACAAGCTATCAAAAGCCATTAAATTCCTTGAGTTAAAGTATTTTTTGGTTTCAACAGGATTCAATTATCCAGGAAT[A/G]GCGTAARGAAAATATTTCCYTATTYCATCAGCTCATCTAAATGGCCTGCAGCTTCTCCATATTTGAGGCGATWGGACTTTAGTATTTDSWGACATTTGCWGCAAAATCTRCCACGACATCATTCATTTGAGTTACATATKAATRGCATATCWTGGGGACAAACAATTGTACTGTACAATTGGGACTGTACAATT…	W1376	GOOD
Ag_Diagnostic_MS_X_19889029	X	19889029	NULL	1	W	A	T	TAGATGCCGGAACAGGCTTRTACKATGTTYAAAAACTGCMGCACAGTRYACGTTTGAAACGCTACGGGGTGCTGTTCTCCTTCATCCCCACAYGCCACGTAGTRTTTTYTWTSRGTRAAAATCRTTAAAGACATATCCTTGRAMTWGRTTTAAATCTACACTTTTTCGTAGCCTGCAAATTCTTTACCATAAATCTTTCA[A/T]AATAGAAATAGAAATAAGACAACATGGAAATRAAATTATACAAGACCGTTCATGACATTAACTCAAACCTTWAGKRGCGGAWATGTAATAATGCAKTAATTTACCTTTGAARCTCCYTGAACAGTTCTTCAATCCTCGTATATCTTCTTHACATgtttatgtttatgtttatgtttatttgtctatcgatggac…	W1373	GOOD
Ag_Diagnostic_MS_X_19907655	X	19907655	NULL	1	Y	C	T	GCCTTATAAAMTTTAACAAVATTTTCGTTCATGRGTCTATTSGCATTAAATATTTWGSAGAATTATAGAAATCATTATAGGCCGGGTTTTGTGGACGMRCAGGRGTAGTYTGRTTCVATTTGTATCGAWTGATVTAAATAGAAAGGACAGTCAGACATAACAGAAASADCTAGATGTTGTCATSGGTGCCTTCCAATCTG[C/T]ATSGGTTYCCATMGATYCAGTGTAYCGAAACCTCAGCCAGATTACCCAGTCACTTTTAAAAGCGTGWATTCRCAAATKMAGCGATAAACTAACCTGAACCAACGCTATTTCCACGAYCATTATACGACTTATTAATTGYACCAYTCGCATGGCTTTCTAACAAAYGTGAGAAACACAACACAAAACACACAATA…	W1374	GOOD
Ag_Diagnostic_MS_X_19963776	X	19963776	NULL	1	K	G	T	TCTCCCGAAGCTCTCTAAGTCACWTTCGAATACGACACATTTTTGWGGGTATTATAAGCTAATTAGTTTMTAATACTAATAATTTGATTAGTATTGTTAGCTAATCAGATTCAACCTATTGTCGATTCGGAACGCACWAAGTACAAAAAAAGATCACTGCACCATTATTCCTCCCCCATCCGTTGTCCCTTCTTTGAGTA[G/T]AGCCTTGGACATTTAGCAGTTAGTTTTTAGYTTTTTAAGGGGATGGAAGRTGCTTWCTGCCGTCAGGTAAGAGTATCGGATTTTTTTAACACTATTCKCTCTGACRTGTGTGTATTTGGGTTTGGTTTTRTATCTCTGCWCCTCACCAGTCAARCTTYTCCTTTGCCATCGTAAAGCTCATACTRTTTTCGGAA…	W1374	GOOD
Ag_Diagnostic_MS_X_19971453	X	19971453	NULL	1	K	G	T	ATTTCGAGCACGAATTCACAATTTCMATTTDTTTTACAGACTAAATAGTTGGAGMATTGAATATAYTTTCTTTTCGAGTACCATAAGCCATATTCTGATAAAAATTCAATGAAATATWGCaaaaaaaaaaacaaaaTTTTACGTTCCCTTTCACGCAAGGTKTAAAGCGACCTTAAGGAAGTGATCCCACGAGAGCTTGT[G/T]GRTTTATTTCTatcgYcttttttRWataatggagtcatctaagacgttttccWtatTTCAHGTACWTTACGTTCATTCAGTGACAACTGAAATAAACGSSCTAWRYGAGAACCWAATGTGTCAKAGCATTTTTTARCAACACTCTATGMATTWCATKCGTACCAGGAGAATAACCCAGTTWSAGTTTGTTTAAG…	W1374	GOOD
Ag_Diagnostic_MS_X_19991095	X	19991095	NULL	1	R	A	G	AGGCAAATACACACATGTACAGTTGGTTAAAATAAAGTCAGTCGCAAATTAGGAGTCGAACTAATKAGTTGCATTGAGAATCTAATACACCTTCTCTATAATAAAATTCTAGTAAAGGCTGATCAGCRTTATTTACACGCGGTTGCTTGGATGCYTTTTGCTTAGTTTAATCAATGCATTAYSGATTGTGCTGGCTATGG[A/G]AAGCGACTATGTCTTGAAGWGTTTTGAAAAGTAAGGAAAGAACAGTACAMATTAAATACATTTATACGCGRTTATWAGAAATTGTTTCATATATCGRYCTTTTTTAGCTGAAGCATAGCCAGAWGCATTGTCATCTACTAYGTAGGAGGAAAGTTTTACRCTAAGTGGTCCASGGAACWAKCCAGGAAGGCWCA…	W1374	GOOD
Ag_Diagnostic_MS_X_20009203	X	20009203	NULL	1	R	A	G	TAGCATCACCAAACCAGGAAGCGCACCGTCGAGCAGCCCCCCTTACACTACGCCAACTATAGACGATCTTGTGTGCAYGTGTGAGTGTTGCTGTGAAMGAAAGTCCTTTCTGCTGCTGCGAACACATTCCGTACCAATCAAACCACTGGCCAAATATCCTGAMCACATCCTTCAAAAGCCTGCGCGCMCGTTGCATCCTT[A/G]CTACCCGGGAAGTTGCGCGATCAAAGTTCAAACCTTTGGTAAACGATTAATAGAACGGAGTTTAGGAGGACCAGGTTTCCCTCTCTGCTTACCAGGGGGTCACGTGTGTGCGATAAGGAGTTTCCGGAGGTKCATGCCATTCGTTCGCTAGCGTGTTTGTACAACACAACAACAAGCTGCAATCGTTTTAGTTC…	W1373	GOOD
Ag_Diagnostic_MS_X_20014696	X	20014696	NULL	1	M	A	C	GCTAGCGCAMCGGAAGTAAACGCTTACGCCATGCGCATCTCTTCGCATYTGCAGAGTGTACTTAAGTGTAGCCAGTCGTTCARCAAATGGCAGACTAGGTCGATCAGAGACTTCAGTGACGGATCAGAGGACTTCCGGGAGGCACACACWAATAAATAATAAGATGRAATGCAATTTGCTACTGCWACACGCTTATGGAG[A/C]GACCCTGGGATCTGGGCGTATCCAGCAGAGAGCAGGTACATGTAGGTGACTAGCGGGAACTTTAATTGCCTCTTTATAACAAGTGAAGCACTTTAAGATGCTGTTCAGTTTCATTCTCGAWAAYATACTAAAGCATAAACGCGTTTCTCTTCTTCCTGTTTCAACTGCTCARACCCAAAGCACGTGCAGCAWGT…	W1375	GOOD
Ag_Diagnostic_MS_X_20015634	X	20015634	NULL	1	K	G	T	CACCCAATTCGAWTCATTCACAGCACATGTGAATGCGATATGYCGGCTMTATWATATYTCGATTACGGACKGTTGAGTACGTGCCGCTCCGCAGTTGTTGGCGGTCAAATCGATGTATTTTTATATATTATGCCWCCAYCGGACTCAAGGASWMAGTTTTGCARACACCGAGTCGCTCGATAAGGTTTTGGTTAGGTTTT[G/T]CATATTATTYTTATTTCTTTCGCTCTTCGTCCACTACACGTATCGYGTCTRCGCGATCTGCAAGATAACTCGGTTRGTCCCGAAGGCCAAGGATGCAAACCGGGTTGATTTGRTGCGGTATTTTACKGATCGTTCTTGAGAAAGGGAATCCGACCTAACCCCTCTCAAGAGATTTCRGTGACMTTTGRTYTAAA…	W1374	GOOD
Ag_Diagnostic_MS_X_20128328	X	20128328	NULL	1	Y	C	T	TTTAGGCATAAAAAAGTGGAATTTAAAATATGCAGGTATAATTCAGCGAGTGTCATMTCAACAAGTCWGCGCATGCAGCAGCATCTATCAAAATCRACTTCMATCCACCAATGCTAGCAACCTTTAACCAGCGCAAACCAACTGCCAACTGTCAATCATTCACTAATAARTTCACCCTCACCACTCACTCAATAGTAGTG[C/T]AAGAAGAGTCGCCTAGTGGWGCAGGAGTCAGCTRGTTCACCATTGTYTGGATTaaaaaaaaaaCTGTCARTTAGATTTGYRTCTGGTTTTTCAAGTGGAGATGAATACTCAACCARGGCGGTTTTCAGAACGCAAAWATCGTATCATATGCYCAAGGCATTTCTTGCGCGCAAATGTTGATTTGCTGACAATAC…	W1375	GOOD
Ag_Diagnostic_MS_X_20128465	X	20128465		1	W		NOT FOUND	CCAACTSCCAACTGTCAATCWTTCACTAATAARTTCACCCTCACCACTCACTCAATAGTAGTGYAAGAAGAGTCGCCTAGTGRWGCAGGAGTCAGCTRGTTCASCATTGTYTGGATTaaaaaaaaaaCTGTCARTTAGATTTGYRTYTGGTTTTTCAAGTGGAGATGAATACTCMACCARRGCGGTTTTMAGAACGCAAA[A/T]ATCGTATCATATGCYCAAGGCATTTCTTGCGCGCAAATGTTGATTTGCTGACAATACTCATATGAACGGAACGATGGAGTATCTACAGTTCCTGGGWKAATGTAAGCGCGRATAAATACAYCTTCTTCCAACMMATTTHTGTTYACYGTGTGGTCTGCTTTAGCAAWAATGTTATAATTAGTGCATTCAGGKTT…		GOOD NO FIT
Ag_Diagnostic_MS_X_20128719	X	20128719		1	K		NOT FOUND	ATACTCATATGAACGGAACGATGGAGTATCTACAGTTCCTGGGWKAATGTAAGCGCGRATAAATACAYCTTCTTCCAACMMATTTHTGTTYACYGTGTGGTCTGCTTTAGCAAWAATGTTATAATTAGTGCATTCAGGKTTGCTGTGRTCGTGCTDTTTCTTGATAGTAATCMTCTTCACTCCTCYGGAACTAACAAGTA[G/T]CGCWTCTAGCTGTTATGTCATCTGATTTGCTAATCCTTCTTCACATCAACTGCGTTGYWGGAAATATATATAATTRTAACACTGATTGGTTACAGAAGTTTACGGYCCAAATGGTTCCAAAAGTTYGGACGAATGGAATGTAAYGTACTARGCTGTAGWTTTCTATCTAWAAKTTTTGTTTAATTTGTTTGCGA…		211
Ag_Diagnostic_MS_X_20129288	X	20129288	NULL	1	K	G	T	TAAAAYAMAAGTCTTCTGTTGCACGCGTYATAAAAATCGATTCATTCGCTTCAATGCAACCGTYRCATGTTTGTAAGCAAATTTGTACAATGACAAAWAGAAGCTAGCTGATGCAAGCGTCGTGGTTGGCAGTAARAATGAAYGAAGCTWTTGCCGTCCTTTTTTCCTGATCCGTGCTWATAATTCCGCTGSGCGTGCTA[G/T]CAACGATTTTGCTGTAGGTTTTACGCGTTTACTTGTTRATTGTGCACTTWAATDAAAGYAAAATTGATCATGATGTGAAGCAACTTAATTGTTGCTTGTGWAAAACGATYTTCCTGYACGGAACGTCGTCGTTCAATGTCCAAttttttttttttGCAAAACATAACATACACGTTGCTAGTTACTTRGAAGTA…	W1373	GOOD
Ag_Diagnostic_MS_X_20136659	X	20136659		1	Y		NOT FOUND	GAAGCTTTTAGTTTTTTGCTGTATGWTTTGTTGAATACGTACYAAGATACCATTCGAAAACACTTWGTTGCTTATGWAGTAAGATCCGCYTTATGAATTATCTWGSGAAAGAGGCAAATGAGACAATGCTCAAAGTCTCTRTAAWAAAWCTTGGTTTGTTRAATRTCCTCCTTCaaaYatgcttttgtttctttcaaata[C/T]cttagcacaYgttttagatgtgtStagtagtcatcagttgcatcactctgaaagagaRtWaggtaattaacKRataYtctaatatctggacgaAACBTTATTATTGCGTGTTGGCTTCAAATTGKCTTGTAGGTGTGTTAACAATGGTTTGCAATCTGTCATACCATATTTGTTTAGCAGATCCGTCACGTACT…		107
Ag_Diagnostic_MS_X_20138331	X	20138331		1	R		NOT FOUND	CTTTCGACCCTTTTCGAATTMATCGCTAGCTGAATAKGCCGAGGTATTTWATTTYTCCCTWCCCWGTTCCCYGMAATGTAYAAGCATTTTTGTTGTTTGTGGAAGTATTTGTATGTATGYGTTTSTATGGTTGTGTTTCGTTCCAATCSTTCTYTGTGYATTAWTASTACTMTCAACAATTGCTCAWCCTATTTGCATTG[A/G]ATGTACAYTTCTATTTTCAGTTATTATWTTTAATGTATTGAAGWTRTTCTACATAGAAAYAYATAATTGTCGTCAATCTGGAGTATCCATTCTGTGTATGTGRTARTGCAGTCAAAWCGTTTGATGTTGGATGATGTAGTCTTGKGYCTGTTTAGCGATGWTGTRAGTACTGCTGATGGTACGTTSRCTGATAA…		211
Ag_Diagnostic_MS_X_20151732	X	20151732	NULL	1	R	A	G	ATGGCGCGTATACGCAATGTGCAATATTTGGTTYCGTTCATCSTGTTGtttttttttttttGTTAAATCCACACCAACATTTTCCTTTCYGCGACCTCCATTCTACCTACCTTCCTTTTCACGAYCATTGTCTTCGAATAGWGTTTTTGTTGTGCGTTTGAAAAAAGATCGACAGYGATACAMACKGCCTGCAAAACATC[A/G]GATCGTGCTTTGGGATCGACAGYATCGACAACGAAYCACAAAGACCGACACTATCACAGCTCTTGTTCTTCAGTTTGTGATTACGAKTAACAKCTGCYCCTTGGTAATTAAGTCGCTGAAACTACTAAGCAGGCAMWGGCctttttactcattttttatagctttttcttttAGGTTCKTTTGCAATAtttttt…	W1375	GOOD
Ag_Diagnostic_MS_X_20360797	X	20360797		1	Y		NOT FOUND	cctgBctKtactaSttgtggRgttggctttcaatgacttKtggattaccccYataacaggatagtctgtcYtacgtatggcWRYacggtctatttggggYKcgaacccatgacgaRtTATTCGGADGATAKTTATCTGTKTTATTTGTGWAGATACCGGCTTCAAACCTCATKCAAATTCACACGGCAAATTCACMAAAA[C/T]CTSATGAACATTWCKGTTKTTTATGGATAATGTGCCAACTAAAWAGcMcttMataaatagttggcagtcaatcgaaaWtcaatcagtgagtttagRMtKtRcATAAATTTRTGCGTGATTTTTCGAGAMCTGTCAATATGTYGGCTCAATTCTGTTTGCCGGAAGCAWAGCYRACGAATGTCATCTACGACGAC…		211
Ag_Diagnostic_MS_X_20759443	X	20759443		1	Y		NOT FOUND	ggYKtgacgMatttYaWttcaattgtattKWcatScWatcagacgataMcaatatattatgggRacaaaccaaaaatctaYaKcattttatgtaYacatcgtcagacgaKctcaaaacaaaaYggttagcaaMgatttttttaatcgKgtRaaVccctgtaaatgGTACAGAACGGTAACATGTCTCTKAACCCCTTWTC[C/T]GGAYGGGTAGCATKGSTAAATKGAGATDGGGGTAKAMDAWTACTCTCTRTGATTTGWgagtgactgttttctRtgttaggagcggcttcagcgtaagtMatttccaataMggcttttctcgacttgcctcgctgtggYactctataVagccagcgagcgtaggcWctacgacRaKactggagtttagaggagag…		120
Ag_Diagnostic_MS_X_21070424	X	21070424		1	M		NOT FOUND	RACGAGCAGAGTCCTTYGCGCACCCGAGCATACGYACGTRATTTTTAGCGCCACTTTRTGAWTWAGAAATAAATTAAACAYRTCTCTAATTTCGGCTAWAATAMGTWCATYRTTCTCCRGGWAGAAAGAAYCGGTTGCTTAGCAASACACCTACTAGAACACTTWTGCACAAATTACTCHAWACAGTACCTAGACTCAAA[A/C]DTTATGGAGCTCACGATCYWWMAYTATCAGYRGCATWGCAATTTAACGACTGGGTTRATWATGTTTATTTTAAKCTCTCATCTAATAATCRTATAATTCTARTATTCTHTccMRctRcgYgaaRcgatcgaaaacttctMaWcctctcRctcMatgtagctaCAcgctgcgcaaagcgatcgaaaacttctcaa…		251
Ag_Diagnostic_MS_X_21338291	X	21338291		1	R		NOT FOUND	AYGATTAAAWGYTTTGAATATCTGACYAATCGTGTTCGGCGTTAATTTTTGTGTTGTGTCAGTTTTAKABTTTGAATTMCATAATTWTACCGGMRAGGGTCCTACAACCAAARTCCACGGTTCTTTGGTTGYTCATGYCTAAYGTBGAACAATTGGTCAACTGGGCTATAGAAACAAAAAAGAAAACCAGAATCGACAKC[A/G]GTTWTCCGATTTAACGCRTATTGCTGATATGTGCGTATGAGATACGAATTGTTTATTCTTGARGATGATTCGTTTGTTAGCAAATAGAWRATAAMGCAYKWTAACTTWARATTTTTGRAGTATWTTTGACACCTAAGGAYASTATTCACGAYWCAACTGATGAWTATTTAGTTAAMGMTGWTCRAATTRTTARC…		211
Ag_Diagnostic_MS_X_21360274	X	21360274		1	W		NOT FOUND	TCTTGAAGTATGATGAAGACATTTGAAAAACAGTGTAATCAAAGTATGATCTTGAAGTATGATGAAGACATTTGAAAAACAGTAWAATCTTAAAAACKYATGSTCAATCATTYCATCAMATTTTACGAACTCGTTTCGTGTTTCTATGAGCAACAATGTCATTCTGAATTTTTTACTTCATTTCATTGTGTACMAAAAAC[A/T]CYGGAAAGTAACGATATGGAGARAGCTAWTTAATTTCATGttttttttRTMTCGTTTTKCATTMVACACAATTATKTTACTTAATTATTGTTAGTAGATATACAAGCAATTTTACATTAGCAATTGCARTARTMATGGYTACTACGCTATGTGAACCGCAgtttatcaattattatttccactatttattttgt…		211
Ag_Diagnostic_MS_X_21366870	X	21366870		1	K		NOT FOUND	CATCATTTAAACGTTTTAAAAAGWTCATTCTTTTCATTGATWTATTGAAMAGGGAATCTWTCATTSATYAAAWTAACTTCttttttgcatttttttCTGTTGCTTGRTTCYAATCCCATYCDTGASGAATAGTGAAAGTATTTATACCTTGTATCACAGAATACAAACTATATCAAAATAATYAACATAGTAAACWCTWT[G/T]AATGAGAYATGCTTAATCWGACTTTTCTTCATTTCWTAAATACTAAAAGAATAAAWAARTWTTCTAYAAGTAATTTTGATTTCCAATCGGGGTGDCCCKATKATCTAATGGGTWTCCCAGTASMTACAAAGAYAATTCCCATCACgatcgtccccBcRtagcaacgacWgactatYSKgKKacgtggttcaaaa…		211
Ag_Diagnostic_MS_X_21571300	X	21571300	NULL	1	Y	C	T	TGMTGGATTCGTATGACACAGTTTGTAAAATTTTCTCTATATTTGGATGGCTTTTTTCGAACACACACTTATTCTTTTGYTTTTCATCSATTTTATAGTGTTCCCCTACCATAAATAAATATTTATGTRTTCATATCTTTTTATAAATATATTTTCATTATGCTATTGCATTSAACCACATTTCACCWGTAVAAAAGATA[C/T]CCTCAATCGACTGTAAGTGTTSAATATATTATTAACTACCACGGTCAWGATGTAYGTTACATGTCTTYGTATTTTTGTGCTTGTCTTTTGAKTTCTACATTYAGCATGTGATTGTTTTATACCCAATATTTGAACCACTGGAAATACACAACATCAGTGATGAAATGTAGAACCGATGGTTACGCTTCTATACT…	W1375	GOOD
Ag_Diagnostic_MS_X_21575124	X	21575124		1	M		NOT FOUND	CAATGGTACCCYTSATAACCCYYTTATACAGTGGTACCCYTCATAACGAGTTTAATCMGTTTGAATGWCTYAATTGTTAYGYAAAAAACTCGTTATGTGGTAGGCTMTTTTGCAWAMAATTTGTAYGAAAAGTRAAAYAATTGWTTCCAGGTYAAGAAAAAGVAGGTTTATATAAATTATTTKKATCAAAACCATACGGA[A/C]AACCTCWAARTTGAAACAKTAATGCRTTGATCAATTMTTAGTATYGAAATTCTCGCCTTCACGAGCAAGCAGATGAARAATGCATGCAAAATCACAYTCATCAATACAYWTCAAACTTRTGAWATACGCTTCTAWGGAAGRTACACYACACACTAAAATCCACGTCCTACCCACTTCCACWGCCRAAKCYGAAG…		251
Ag_Diagnostic_MS_X_21626338	X	21626338		1	Y		NOT FOUND	AAATTAAGTTCGGTTWATGATGTCAYTGCTAAWCATTAAYCTGYTTCTWTCGTTCGAARRAGGGTTAAAAGATCAATTTBTMCATAAAAATKTTYAHTCTTRTGCRTGAATYTTTAATRCTAGATATTTTTCCAAATRTCMAHAGACCAAAGTTTAKTTTTTCTCTGTTTTCGCTCTTAKTGCGYGTTTATCGKGAAAAT[C/T]CTATTCCGGTCAATACARTTYCTTACATGCTGATKGYTCAAGTCCCWACATTGTGTTGTATGTWTGAATATGAAGAAAACTTAAACTMTACAAATCATCAATGTAAAATGCTTTGTCATWCRCCGAWKTTTCYRRWWAACTCKTATRCAAAGAAWGCAAGAAACWTAAAGAACGATAAATTTCACTTCCTTGCA…		251
Ag_Diagnostic_MS_X_21721801	X	21721801	NULL	1	S	C	G	TGTTGATTGTCCATCTGCAAAAAAWTAGAAAATAACAATTAGGATTCWACASAAATCAATMATTCATCCATCTTATCSAAAACGCCACTCATTTTTCTGTRATTTTTTTAGTTTGTRTTAAAACATGKTAAAATKTATTTTCTTTTTTGGTATTGTCTACACTAGYARCAYCCAAGCATTSTGAAACCGGATTATTGCGA[C/G]GCKATTAGGCGAYTCACAAGATAGAAACAAAWAAAGCGGGAAACTGCcaatggggccDttcacgattctagtcagctttWtgtatggagtttgRctgttggaggctgacatcttRtaaacaStccatRcgaaaccacacRaaaaactagcctgcaatttgcaKtStaRattattgtagcctcaaKSccaaggtg…	W1375	GOOD
Ag_Diagnostic_MS_X_22104513	X	22104513		1	Y		NOT FOUND	CAACTACTACTTTTTCAACTGGAATTCAACTATAGAACCTTCATAGACTATATGGAAAACATATRCTGGACTTMATATYTTCSGGGCACAAARAGKCGGGATAACCCTTGGCATTCTYTTAGTCCGCTTAYTGTTAAACCMGYYWCGTACAATGCTTTCTATGAAAACCYTCTTACATGCATAAGTTGTAGAKAAWCGTG[C/T]AACAAATKTGAacagggtttcccacaatttattRattggcgcMcgtaattgKttgggattgtctcacgatWtattaaccaKttcccatagatgtKtggttcattccYRcRattcWtttgtatcgtcaattgaacaWcaacacccattRaacatcaatWcaattRaaccaaacaattaagaggaatgtacaaaaa…		120
Ag_Diagnostic_MS_X_22118497	X	22118497		1	Y		NOT FOUND	aaWRaaattcgagcagWagSaaagacttWagataaaKtattgcWggcttKtctgcaWgtGRAGCATATGTTTTTGTCGATTCCAATGTCAGCATGAGACGCACGARCCATGTYTTTCGAKTATACGAGCGGTATGCTKYCCAACGACGAACACGGAACTCGCAGCCAACTRWGSACGGTCARCATAGTTGSATCATAGCR[C/T]GGGSTTCAACGCACWCCTGAGGGTMACCCGACTAACTYAACAAKAAGAACGGCACCATCAACSRAACGATCAGTCACRGARGTGYGTCGGACCTCAAYCAAMCGATTTATTGMCGCCGACGCACGYYTTATSGGACGCCTTGATTRGTAACCCGCYGCCAAGCTMGCCTAATGTTCCKCCCTGTGTTCCGGACC…		211
Ag_Diagnostic_MS_X_22159812	X	22159812		1	S		NOT FOUND	AATTARAACAAACCATAMWCARCYATTACACATTTTAAAATGWGGATGACMTCATTGATTCTACAAATATGTACTAATGSCWATTCGGTTTTTRYCGAAMATTTTTCYGTCAAAGTRAAGCTACGGAAAGCRTTTTGTTTTACRGTCTTACTACTAACTVAWTRWTTTTAAACCACAMTAATTGCATATAATTACATTCA[C/G]AATGKATTTTTGGRAARWGTGARGGATTAACGARMTGCTCRAAATRTAGATAAACATRACACAAKCGCTACCTTGCACGGCGTCGCCTWRAGYATTTGTAGAACAAWAATMCACAAAACGAAATTWTAWAATTGWAMGATACTTTCTGAATTTCGCGTTGTAGTTTGTTTTGACARACATATCAAATTCAAATC…		107
Ag_Diagnostic_MS_X_22163586	X	22163586		1	Y		NOT FOUND	GTAACTGAACCKTACTAAAAAATGTGTTYTTCTATATTCWCTTATTAAWGAGATGTAACAAAACGAGKCARGCTTTTTAGTRASATGCTCHAATYAYCAATTATATTGTTTATGAAAAAYACTKTRAAATTCRAGTATYGCGCAAGTYWATCGAYTACAGACACATTAAAYGTAATGAAYCGRRAAAACCCCTGAAAAAT[C/T]CAWGTAAAAYCKGGGAAMAATCRGRAGTTTTTAATCCTRATTCAAATGSCMWCCMTTTTGCACGTATYttaattcatgagctgcgagtgtctccctacctaagatgSYtcttagctcaaacgattccagtaagcgYattttttttacaaatttccaagatcacctgggcgatMacaagtataaagtGAGTTAAG…		120
Ag_Diagnostic_MS_X_22164043	X	22164043	NULL	1	Y	C	T	aagRaaacgaagtaccatgacYtRgcagaggaattgaagatgtggcaYMtggaggatatcatagttccacatagttccggtaRtYatctcagcgaccgaNattgtccctatggcgctcttacgttcgcYggacYaactcgaactgcagagagaactacccagcaWtMaaaGCAACAGGCACAAGCGAATGTAAACGTGTA[C/T]AAAGTGTATGTAGTTTTTTTGCGYAGAAAATCCTCATTTTTACAATMAATACGTAATTTTTTTATAAATATAATGCTACAGCGCATAAAAGCATTTRTTTCAATTAAATGRTCTCAAAATCCGTTACAGGATTTCTCTAGCCAACTCAACATCGGAAACGAAAAWTTCAATYTCATAAAATAAATTTCAACAAT…	W1375	GOOD
Ag_Diagnostic_MS_X_22164752	X	22164752		1	W		NOT FOUND	ttctgtcttcttggtgattttaaaaatttaaaaacattgcaaattatttttcatttSacaattgatttaKaaaattgtactRatttSacatcKaaWctgtcaaaaataaaaattcgcgtaactcgaattcRcgtaattcgagtgtcgcKtaactcggRgaaagactgtatTGAMTACGCAAAACGATGCAAAARGYCTCT[A/T]AAAACACYTTGTGTGATtaaaMaatcatattgcKcctataaaaatagcatcggtgcggtgaaaMaacWaattttgacagctaaattacatYttgagctactgaacatgttttgctggcattcgWttctgacttgttaaaccctATAAAGTGTATTTTTGTMTGTTAATGCACTWttatttttattattactatt…		120
Ag_Diagnostic_MS_X_22231151	X	22231151		1	R		NOT FOUND	attatatatcttagtttttCATGGAAACTTTCTAAAACTTCTAAGCAAACAACTTACAAAGCAGTGCTTGTGTGTACATTGATTTATGYATAATACATAAAAGRCGCAATACTGGACTATGATTTATATWTRGCWTAAATTGTTGGAAAAAATACAGAAACGTTTAAATTCTTCAACATTRAGYTCATGACTWAATTGAT[A/G]CATTATRCCTCATACAATGACGAATGACAGTCCATTACAATACTAATCACACGTTATACTCGGTATGCAAAACGCCTTTTTATATTARTTTTTCGARAAAAWTCTTSGTTAMATGACAAAAACAATGTTAAACACRGCAATTAACGCACYGGATGGTTGTATCATTGACCYCTTTCCAATTTTAAAAAGAAAGC…		211
Ag_Diagnostic_MS_X_22541551	X	22541551		1	R		NOT FOUND	ttggctttcagtgacttattgttaccatagcaggatagtcagtcctatgtataggggcacggtctattcggggcttgaacccatgacgggcatgttgtaaagtctttcgagttgaSRactgKaccaMcagaccgSgcccGGAAGTGTRTTTACWTGATGCAAAYAAGTTTTAYTAATAAAAAYRGTTCAKTTAGTTTCAT[A/G]RTAATGGATTTAAATGCGGTGCTTTTTGTGCGGAGATATTTCRGATGAAAATGAAGCAGTAGATCTTGCCAGTWTTCGTCGATATTTGCGTTGCAAATTGGATCCACTACAARCTTTCGAACARGTGTATATTGAATCRTGTTTTGGTTGGAAKAAGTKCAAGWATWATTTTTGTATACATTYCATTGCTTTTC…		110
Ag_Diagnostic_MS_X_22542908	X	22542908		1	Y		NOT FOUND	CGAATTTTYCTTCATTATTTCTATCAACTTTAAATGCTGRAtttttttttGGTACGGGAAGCTACAATTCGTCTTTTTTATATCAKAAGAAAAAGTDAGTRTRAATTWTTAATTCGTTTTTCCCGGTTATTCAACTCAMGYGCCAGATTTTTAATTAWRCTTTRAGCCTRATGTYAARYMTCAATTRAATGCATATCMAC[C/T]GAAAWGAGCTGAGCTATTGAATTTCGKYTTAKKTTAAAGCATTATCAAAATCTACCATACCCCTSCAATCCACYATTGTACAARGGGTTCCMTGTCTTTATTTTATGTTGAAGAGAYKGRTTKAGCGTATTACTTAGGGCTTAYTATCTTTTKGATTGAACAAAAACRTCAATCTGTTTACATAATTGATCAAA…		211
Ag_Diagnostic_MS_X_22798402	X	22798402		1	W		NOT FOUND	TTTTAACAAGGGGTCATCACCGTGTATTATCGATTRTAACAGGTATTGTATATGACACAGTGTTGACTCATCTTATCAGYCAAWTAMAGTTTAATAGAKAYACTGGKTAATACGAATAATATTACRTATTACGAATAATATTGCATAAAACATTTGCGATMTATTGCATATGTTTCGTGTTACCAGTTGAAGYACGCAAA[A/T]CAWWTCATGGCTGAAGATGGGCATTGAAATCAACCAAGGTTGTACARTTTTTGTATGAATTTGATTGAACAYTATYTATGATGTAAAAWAAATGTTTYTAYAGTATMATTTTTTCTATTTTGCTTGTTTTGKTCATCCGCTAAACAAGATSAAACAGTCMWCGAAYTRAGATATACTGTTCAGATGTACCTTCA…		211
Ag_Diagnostic_MS_X_22798449	X	22798449	NULL	1	R	A	G	GTATATGACACAGTGTTGACTCATCTTATCAGCCAAWTACAGTTTAATAGAKACACTGGKTAATACGAATAATATTACRTATTACGAATAATATTGCATAAAACATTTGCGATMTATTGCATATGTTTCGTGTTACCAGTTGAAGYACGCAAAWCAWWTCATGGCTGAAGATGGGCATTGAAATCAACCAAGGTTGTACA[A/G]TTTTTGTATGAATTTGATTGAACAYTATYTATGATGTAAAATAAATGTTTYTATAGTATMATTTTTTCTATTTTGCTTGTTTTGKTCATCCGCTAAACAAGATSAAACAGTCMWCGAACTRAGATATACTGTTCAGATGTACCTTCATAATGTYTAGAGGGTTTTTGAGTGAAAAATTAATATAAAATACAATT…	W1375	GOOD
Ag_Diagnostic_MS_X_22798648	X	22798648	NULL	1	M	A	C	ARTTTTTGTATGAATTTGATTGAACAYTATYTATGATGTAAAATAAATGTTTYTATAGTATMATTTTTTCTATTTTGCTTGTTTTGKTCATCCGCTAAACAAGATSAAACAGTCMWCGAACTRAGATATACTGTTCAGATGTACCTTCATAATGTYTAGAGGGTTTTTGAGTGAAAAATTAATATAAAATACAATTAAGA[A/C]GAAAAAATAGTGGCAAATATTCCATAAAACGYATACTCCAAGCTAAATTCGAGCTTGGATRCCTTGMTTTAAGAATATGATTATTGGGCAAGACCACACATCAGWGCACTAAGATATGCGGATAATGCGGAGTSAATTGCTAGKTKTTCTACATGTGGCTAGTGTGCGGTACGCACATGGTAATAAGTGCTCGT…	W1374	GOOD
Ag_Diagnostic_MS_X_22818209	X	22818209		1	W		NOT FOUND	GGTAATCACTGCAAGCAATCTTTGGCGTCATGTGCGCACTCAGCATAGCCGCCTCGAACCAAAAMGATGTGAACACTGCAAGAAACAATTTAAGAACAAATATAGCTTACGTGAACATGTAAGAATTACTCACGAGTCRAAACAACCTCGGGAGGAGAACATAAAGCAACATAATATAGRCCAGACAACTCCRTAGAGYT[A/T]ACAAAAWATATTTCCTAACGGYTTTGATACTTGTTTAATTTATMAAATATCTGATAATTAGGAATATCTGGYGTGGTGCCTAAAGCTYCTTCWGTAGMATTTCAATTYMAATTACCAACATTGCTATGTATATTATATTACTGTTACTTATATTAYTGatactggggcccttcacgattttagtcagttttttg…		211
Ag_Diagnostic_MS_X_22939198	X	22939198		1	R		NOT FOUND	CGTACTGAGTAAGGTTGAAAAATAGATCTGGGTAYARCCACATTTTACGATGGCGCAGATGCAGAATATCGCACATTTTCATCACRGCCATTGCRTAGTCATATCCAGATTGATCYTGTGTCTTTTTGGATACTCCCATTGCAGTTTCTGTGAAAGCAYATGTAMAAAAGAAAATRTAACCAAGTATGAAAAARTAATKG[A/G]AAKATATAGTAAACAAGGRAAAWTTATGAGCMACTTWTGAATTAAAATGAATAGMCTCWCCGGCTGGTAWATCACCAACCAAKCAAAACATRTAGARCATTAACTAGCTATTTCATTATGTGGAAAGATAACTTGAATCYCTTATTAAATATYGTTAAACTGTTTGTDCGAAAATATGAGTTTTTCATWTGATT…		107
Ag_Diagnostic_MS_X_23220968	X	23220968	NULL	1	S	C	G	GAGAAAMACATGATGTTGTGAGAAAAACAAGRGAAATTCRTGAGCATATTGAGATGAAGCAAAGGAGTTATAACGGTGCTAGCACCGTTTTAAACCAAATTAATATGAACAACCCGGGAAATTGAGATTCGAGTGCCCCTTAGCTCAGATAGATTCGATGCTCCGTTTTGAGCTGTTTTACMATATGGTCGATTTTATTT[C/G]TACCTACATCCATACCCGGCATTACATTTGTATATGTTTACATGTAYTCCGGAGTGCAATTAACGACAYCAGCATAATCATTKTATATATGTGWACGTACATTAGCAAACTTACTTRCTTGBTGCACCAATTTCGGCTTATATTTCTTCAGCTGGAAGAGGGTARTGACGTTTTAAATTATATTAYATYTGATC…	W1374	GOOD
Ag_Diagnostic_MS_X_23468221	X	23468221	NULL	1	S	C	G	GTYTGCAGGAATTTGATGATGAACTCGCCATATTGATCAATCAATTTGTCRCATTGTTTGGTAATTGTGCCTGGCATCTTWTCACAAACGGTTCGAACARCGTTTTCGATTTCAGTACGAGTTTTATTGTCAGCTAGTTCCGATTCTAGCTTGAYCATTAYGAATTCACAGATTGCACACTGAGCTGGTTGATTCTTCTC[C/G]AAACCTGTATCGACACGCTTTGATGAAATCAAAAAATCCTTAGTAAWTTTTATGACTCCAYCTTCCCCGAAGTATTYGAWTAGCGCCTCATCTATTACTACTGGATGAATAAAATCAATCACCaaaaatgcaaaaaaaaaTTAGTTTAAAATATTCGCCTGATTGGTAAAAAAGCAACTAAATCTTATAAATTA…	W1373	GOOD
Ag_Diagnostic_MS_X_23468268	X	23468268	NULL	1	W	A	T	GTCRCATTGTTTGGTAATTGTGCCTGGCATCTTWTCACAAACGGTTCGAACARCGTTTTCGATTTCAGTACGAGTTTTATTGTCAGCTAGTTCCGATTCTAGCTTGAYCATTAYGAATTCACAGATTGCACACTGAGCTGGTTGATTCTTCTCSAAACCTGTATCGACACGCTTTGATGAAATCAAAAAATCCTTAGTAA[A/T]TTTTATGACTCCAYCTTCCCCGAAGTATTYGAWTAGCGCCTCATCTATTACTACTGGATGAATAAAATCAATCACCaaaaatgcaaaaaaaaaTTAGTTTAAAATATTCGCCTGATTGGTAAAAAAGCAACTAAATCTTATAAATTAAACTGATATTTTCTATCACARTAATTAcacccatttccaaaaacatt…	W1375	GOOD
Ag_Diagnostic_MS_X_23469565	X	23469565		1	Y		NOT FOUND	aaagtcagaaactttcaatggtttgtcacgacggcaagcggaataacacacctttttcgagtgcgatgggacaaaaaagtcccatcggcggttctagtgttaaGGCAAACGGTGTGAGATTMGAACGTAACTRGAAAAAGGGAGTAWAGTAGAACCCCTCAAAACGAGTRCCCCWTATAACGAGATTWTCACATAACGAG[C/T]AAAACTAAATGCTHTACAAWTACTCcacttaacacgatYaatccggcactgattttcatcagcttKWcgttccgcYggcatctagaacRcaagHagtggatttKgatccaaacatKtWtacagaaaaaatRaDtttttWgctaWaatWtcaactctRctctgttcatcaatactgatgttgtgtRtgRgttgag…		120
Ag_Diagnostic_MS_X_23477824	X	23477824	NULL	1	Y	C	T	TTCGATCGATCTGTTTTAACCGACTCCTCCAGCTGACTAACCGCAAAAAGGCAGAGTGGACAAGTTGGTTTGTCTTTATCACCCCGCGCTGTAATGGATACCTCGACCGGGGCTGGAGCAAATATCTCGACATCTAAGCTGGCAGAKGGACACATCTTCAAAGTTGGACAAATCTGGCGCGGATTTATCGATTGAATAAG[C/T]AGTGCTATAACTGCATCGCCGTAAACATCTACAAAGTTATGGCATTCAYYGCGAATAGABGACGGSAATCGATTACATGTGACTTCGATTACTTTTTTAATTTCATCCTCATTTGCTGGTTCGCTTAATGCTTCCTGTACGAAATGCATAAAGTACTCGCACAATGTGCAGAATTTGCCGTTCTCGATCAAGTT…	W1374	GOOD
Ag_Diagnostic_MS_X_23969255	X	23969255		1	Y		NOT FOUND	AAAAAAGGCCTAAGGTCCWAGCAWGTCTCGTCTTTCTTTTTCMYTTTCCCTATTTGATTCCCGAAAATCGACAAAAWAGGCCTARGRTCCTTTCCTAACCTHYTTTGCYGGACTCATCAACGGCTTCAGATACTTCTTTCCCAACCAAATTGGTTCTWTTGTCTCGTTTCCACACACTGTGTYAWTCTCATCAYTCGTAA[C/T]AATTTCYGCACTGCCACTGGCTTTAMCGTTTTGCCARCWRATYGTTctaaaMattttaagcgMcgcgtcatatgaaatcgcWtgacggttttgctcaccgctYagctttgtatcGAGCGGTATCGAACATYCCAACCGACATTGTCACGTTGCAAGCGGttttttttGTATTGAAAAAGTGTTTTCTATAGCGC…		211
Ag_Diagnostic_MS_X_23996455	X	23996455	NULL	1	W	A	T	CGGGGGATCAAACCAACAACGTAAAGTTCATTGGAATAGTTCTTAAAATATGTTTAGATATTTACTGYAACGTCTCGCCGTGAAAAYAACGAACGACGTAAAAGGATATCTAAGTCTGTTTTTCCCACGCTCTACTGTACAGTACAAAACGCCTGAAACACCAARCACGAACAACACTTTTCAGCACTGCACTGCATAGA[A/T]ATAGGAAATTCTGCWCTGCRCTGATCACGGGGATATAAAATAAGGGTCAGTCGAGGAGMGCGARTTAGAACACATCTGCACTCTTTGCCTGTYACGAGAAGATTGTGATATRWCAACTGTCGCAGATGATAGCACAAATATAGCACTTGATATAGCAAAACTGATGCGAGGCTACCAGTGAAATTCtatacgct…	W1373	GOOD
Ag_Diagnostic_MS_X_24001181	X	24001181	NULL	1	M	A	C	tagtggcatacggcataaKYggcacgcgatgcaagcggaacgagattYaaWcgtagctggaaaagggtTCGWGTATCGTGAATCCTCATACAACGAGCTYATTTCGGTCCTGCGTTTCACTCATGATACGAAAAAAATCGTAAGAGGATAATTATTTTCCATTCGGTAAACAAWAAATACCTGAWGTTCACATTTCAAAA[A/C]TGATTTACGAGCTCATTGATRCTGTCGGAAACTTCCAGCTTTAGCATGCTATACTGRACCTTAGATGAAAATCGCCGAATTAGCTATTGTCTATTAAACTGATACTGATTTCMATTRWAATACCTATGATTCATTCATAAATTCGTCACTACCGACAATCAGCTTCTCTTTACACCGGCAAGTGAAATGAGTTT…	W1375	GOOD
Ag_Diagnostic_MS_X_24140221	X	24140221	NULL	1	W	A	T	TTAAMRAATTTSAAATGCGTYAGTTAGCTCACAAAACCTGCTTTTCGAAGTGTCTTTATAGTTATGGTACGACCATAAATTGATATTTCATAAAAAGGCGTGTGGAAATGTTAAAAAATTTAATAAAATATACAAAGATGTGAAATAGTATTCTGCGCTACTAATACATTCACTATTTTTATCTATCTCTCTTCGACATT[A/T]CGGATTTCCCGCAAATTGCGAAAAACGACTGTCCATATAGTTGTGGTAGGCGCTTTCCAACATGTATAAAGCTCTCCAACATCTACTYGTTTGAATATTTGTAGCTTTATCAAATTATCGTWTGATACCTCAAABATTTTTATCCTTTGTAGRGGWCAGAGGTRKGTCAYCTTCATCATTATWATCCTTATGAA…	W1374	GOOD
Ag_Diagnostic_MS_X_24229846	X	24229846	NULL	1	R	A	G	CGATTTATTCATATAAAAAATTKTATCTTTAGAAATTTGTATACAATTCGCAAAATCCCTTAKAGCGGMAGGMTGTTTACTATTAATTWKACATGTAAAATACAATCCCGGATGATGMATATTGTCCAATGCCTCGCTGCAAYTTTAAAATTTTTACTTTTATCATAGGRGTCAAAATTATATAGCTGCTTATCTCCGGA[A/G]CTGGGGAATTCGAGAACATTGTARTTCTGGAGACAAAGTTAATACTTTTTTAAAACTTTCCTCCATAAATCACCAAARCGTATCTTGTTTCAAAGAATRTGTGTCGYWTTACCGTGACATAGTCTTWCTAATTTCAATATTTATYTATATTTGWAGCGTATACGCTTGATTGACTARTATTTTWGCATTAATAA…	W1374	GOOD
Ag_Diagnostic_MS_X_24230141	X	24230141	NULL	1	K	G	T	GAATRTGTGTCGYWTTACCGTGACATAGTCTTWCTAATTTCAATATTTATYTATATTTGWAGCGTATACGCTTGATTGACTARTATTTTWGCATTAATAACTGTCATAGCCATGGCAATCYAATCAATGAAATATGAATAAGTTCAACAATAAATACTCAGCATGTCAGGTTGCCAGTAATGTGTCTTTCCGTTCYCAGT[G/T]AGGGGTTAATGTTTGTAAGCAAACAATGATTTCATTCATAAAGGTGCAAATGTTTWCAGTGTATTTGATGTCGGCaaaacaaaaaaaataatgactataacgtgaaaaaattaaaaaaaaaTTAGATRAAGAGGGATTGGCAGAAATATTTTTATGCAAGTAGAAGTAAAATGCGCATGTCCAAAGAGGAAATA…	W1373	GOOD
Ag_Diagnostic_MS_X_24230996	X	24230996	NULL	1	W	A	T	tattgcaataaaacgagaaaaaCTWAATTTMAAAATCTTATAAGAGYGAACTACAAAAATACCACATACAATGCTAACGATTATTATGTATCGTAGATAGAACAAGATAGAATTATACGTAGTAAACATGAGTGTATGAAAATAATATGGGAATATTGTTCGAATAACATTTGTAGAACATGTTTGCAATCTTCTTACCG[A/T]ATTCAATACTAWGTGTTATTCGATTCTAWCGATGCCGAAAAGTATAATATTTGATATTTATTTWAAGCAATCTAAAATATTCCTAGATTCYTTTAAAATCCTTTAAAWDAATTTAGCATRAAATCAATTCTTRTAACGKTGCCAGTGACTTTATCTTTCCACAACATTTTCATAGCCTCGAACGYaaaaaaaaT…	W1373	GOOD
Ag_Diagnostic_MS_X_24266355	X	24266355	NULL	1	K	G	T	TYTTATCTCATGTTCGCTAATCTTACTTTAYTTSCCATTTWTCTTGCCAAGCTTGCCAGKTTTWCATGTAAATAWTCSATTTTCGACAATTTATTTCGTTTTAGGTAAGCGRAAAACTYRCCGCATTCGATTCCCTTTTTGAAATAAGATGCATGTTGATCTCATCCGAGTRTAAGAGTATTTTTCACGTACACYATCCT[G/T]CCTACTCTATTCCATAAGACTTATTTCTGCGCAATTGACAGAACAAGGACACCKTACGCCTAGCTTTTGAACTGGGAAACATTTTGCCTTTCCTCTTTGAATTTTCATCGCCATTTCTATCGACCGTACGTTGTTCTAactctctctctttttctgaccctcagcttatccatctcgttttctctctcttttat…	W1374	GOOD
Ag_Diagnostic_MS_X_24266728	X	24266728	NULL	1	W	A	T	tctcgttttctctctcttttatctACGTGTCCCTCRGATACTCTTTATACCCTTCTCGTTTTTRCTARCTACATTCATTATATCTTATTTCACACAATTTTATGCATTAAAAATCCAAACCATTTAAAGCGCCTGATTTTTACCAGCCATATGRTTGCACGCGCCTTTGTCCAGGTCAAAACCAACATTTGTTACATCTT[A/T]CCGTAGTTCCCAAACAGTAACCCCAATACTAACCTAACAGTAGGGGGTTTCTTCGTMYTCGGATGCAGGCCWTTCAAGTTTCCCATCCATCGTATTTGCTATWTTMCCCTACGAARCTTTACCRAACGCTATGACAAGATGCATACACGCGCTGGAKKAGGttttttttATACTACGTTTGAAGCATGCTAGTT…	W1373	GOOD

## Sheet: Test Multiplexes
WELL	TERM	SNP_ID	1st-PCRP	2nd-PCRP	AMP_LEN	UP_CONF	MP_CONF	TM(NN)	PcGC	PWARN	UEP_DIR	UEP_MASS	UEP_SEQ	EXT1_CALL	EXT1_MASS	EXT1_SEQ	EXT2_CALL	EXT2_MASS	EXT2_SEQ	EXT3_CALL	EXT3_MASS	EXT3_SEQ	EXT4_CALL	EXT4_MASS	EXT4_SEQ
W1373	iPLEX	Ag_Diagnostic_MS_3L_137558	ACGTTGGATGCACGTGTGTCTTTCAATCAG	ACGTTGGATGGTACATGATGTTTGCCAAGC	87	96.5	70.9	47	25	NULL	R	7358.8	GCCAAGCTTATAAATTTGTTAAAA	T	7630	GCCAAGCTTATAAATTTGTTAAAAA	A	7685.9	GCCAAGCTTATAAATTTGTTAAAAT
W1373	iPLEX	Ag_Diagnostic_MS_X_23468221	ACGTTGGATGTTCACAGATTGCACACTGAG	ACGTTGGATGGATTTCATCAAAGCGTGTCG	87	96.5	70.9	52	47.4	D	R	5858.8	AGCGTGTCGATACAGGTTT	G	6106	AGCGTGTCGATACAGGTTTC	C	6146	AGCGTGTCGATACAGGTTTG
W1373	iPLEX	Ag_Diagnostic_MS_2L_2076066	ACGTTGGATGCTTCGACACGACAGAGAAAC	ACGTTGGATGCTGGAGTTTTTACCTCTCGC	96	99.9	70.9	54	45.8	s	R	7251.7	CTCGTTCAGCTTACTGGTTTCTTC	C	7538.9	CTCGTTCAGCTTACTGGTTTCTTCG	A	7578.8	CTCGTTCAGCTTACTGGTTTCTTCT
W1373	iPLEX	Ag_Diagnostic_MS_X_24230996	ACGTTGGATGATTATACTTTTCGGCATCG	ACGTTGGATGGTAGAACATGTTTGCAATC	97	75.2	70.9	52	39.1	D	F	6964.5	ACATGTTTGCAATCTTCTTACCG	A	7235.8	ACATGTTTGCAATCTTCTTACCGA	T	7291.6	ACATGTTTGCAATCTTCTTACCGT
W1373	iPLEX	Ag_Diagnostic_MS_X_20129288	ACGTTGGATGCCGTCCTTTTTTCCTGATCC	ACGTTGGATGAAACGCGTAAAACCTACAGC	98	98.5	70.9	57	44.4	d	R	8261.4	CGCGTAAAACCTACAGCAAAATCGTTG	G	8508.6	CGCGTAAAACCTACAGCAAAATCGTTGC	T	8532.6	CGCGTAAAACCTACAGCAAAATCGTTGA
W1373	iPLEX	Ag_Diagnostic_MS_3L_413508	ACGTTGGATGGAAACGTTCAATGGAAACCC	ACGTTGGATGTCTTTTTCTGGAGATGAGAG	98	93	70.9	46	44.4	D	R	5627.7	GGAGATGAGAGACGTTTA	G	5874.9	GGAGATGAGAGACGTTTAC	A	5954.8	GGAGATGAGAGACGTTTAT
W1373	iPLEX	Ag_Diagnostic_MS_X_19771979	ACGTTGGATGCTTCATTGGGAGACTGTGTG	ACGTTGGATGCTAATCGTCAAAACAGAAGG	102	94.3	70.9	52	33.3	D	R	8311.5	AAAACAGAAGGAAAAAGAATCCTCTAC	G	8558.7	AAAACAGAAGGAAAAAGAATCCTCTACC	A	8638.6	AAAACAGAAGGAAAAAGAATCCTCTACT
W1373	iPLEX	Ag_Diagnostic_MS_2L_771465	ACGTTGGATGTCGCGATTCCCACGCAATTC	ACGTTGGATGATAAAAAGTCCAAGGAGCGG	103	97.1	70.9	56	40	D	F	7723.1	TCCAAGGAGCGGTCAAATTAAAAGT	A	7994.3	TCCAAGGAGCGGTCAAATTAAAAGTA	T	8050.2	TCCAAGGAGCGGTCAAATTAAAAGTT
W1373	iPLEX	Ag_Diagnostic_MS_3L_367248	ACGTTGGATGCCGTTAAATTCTACACGACC	ACGTTGGATGGGCTATGGTGTGCTTATTCG	105	98.5	70.9	46	50	NULL	F	4783.1	CGTTCTACCTTGCACT	C	5030.3	CGTTCTACCTTGCACTC	A	5054.3	CGTTCTACCTTGCACTA
W1373	iPLEX	Ag_Diagnostic_MS_2L_2429745	ACGTTGGATGGGACGAGGAATTGCCTTTAG	ACGTTGGATGTGTTCATGACAGAGGATCAG	105	98.5	70.9	48	34.8	D	F	7113.7	CAGAGGATCAGAAAAAGTACTAT	A	7384.9	CAGAGGATCAGAAAAAGTACTATA	T	7440.8	CAGAGGATCAGAAAAAGTACTATT
W1373	iPLEX	Ag_Diagnostic_MS_X_20009203	ACGTTGGATGACCACTGGCCAAATATCCTG	ACGTTGGATGACTTTGATCGCGCAACTTCC	107	99.8	70.9	45	60	DH	R	4553	CAACTTCCCGGGTAG	G	4800.2	CAACTTCCCGGGTAGC	A	4880.1	CAACTTCCCGGGTAGT
W1373	iPLEX	Ag_Diagnostic_MS_X_23996455	ACGTTGGATGCTCCTCGACTGACCCTTATT	ACGTTGGATGAACACTTTTCAGCACTGCAC	107	95.9	70.9	58	44	D	F	7601	ACTTTTCAGCACTGCACTGCATAGA	A	7872.2	ACTTTTCAGCACTGCACTGCATAGAA	T	7928.1	ACTTTTCAGCACTGCACTGCATAGAT
W1373	iPLEX	Ag_Diagnostic_MS_X_24266728	ACGTTGGATGGCCTTTGTCCAGGTCAAAAC	ACGTTGGATGACCCCCTACTGTTAGGTTAG	107	99.8	70.9	49	47.4	D	R	5858.8	TACTGTTTGGGAACTACGG	T	6130	TACTGTTTGGGAACTACGGA	A	6185.9	TACTGTTTGGGAACTACGGT
W1373	iPLEX	Ag_Diagnostic_MS_2L_1929179	ACGTTGGATGTTTGAGCTGCATTTGGATGG	ACGTTGGATGTCGTTACAGGCCCATTACTC	108	98.3	70.9	52	36	Ds	R	7649	AACGTATGGTACAAATCATTCATCG	G	7896.2	AACGTATGGTACAAATCATTCATCGC	A	7976.1	AACGTATGGTACAAATCATTCATCGT
W1373	iPLEX	Ag_Diagnostic_MS_2R_17854287	ACGTTGGATGTATTGACGGTGAATTTCCTC	ACGTTGGATGTTGGCATCCTCCAAACACTC	111	93.9	70.9	53	41.7	d	R	7169.7	ATCCTCCAAACACTCCAATAACTC	C	7456.9	ATCCTCCAAACACTCCAATAACTCG	A	7496.8	ATCCTCCAAACACTCCAATAACTCT
W1373	iPLEX	Ag_Diagnostic_MS_2L_1205929	ACGTTGGATGGATGACGATTGTATTCACTG	ACGTTGGATGGCCAAAGGCTTTTTAACGAG	111	92.6	70.9	46	41.2	D	R	5089.3	AAACCCTGAATCCCTTT	T	5360.5	AAACCCTGAATCCCTTTA	C	5376.5	AAACCCTGAATCCCTTTG
W1373	iPLEX	Ag_Diagnostic_MS_3R_97617	ACGTTGGATGCTGCCACTAAACATAACACC	ACGTTGGATGTCTTTTGTAGCGATGTGTGG	111	96.7	70.9	51	50	d	F	5505.6	AGGTCTATTGCTGCGACT	A	5776.8	AGGTCTATTGCTGCGACTA	G	5792.8	AGGTCTATTGCTGCGACTG
W1373	iPLEX	Ag_kdr_2L_2422652	ACGTTGGATGTTGGCCACTGTAGTGATAGG	ACGTTGGATGAGCACCTGCAAAACAATGTC	112	98	60.6	48	30.4	d	R	7003.6	TGTTAATTTGCATTACTTACGAC	T	7274.8	TGTTAATTTGCATTACTTACGACA	A	7330.7	TGTTAATTTGCATTACTTACGACT
W1373	iPLEX	Ag_Diagnostic_MS_3L_340064	ACGTTGGATGCAGCACTCTTCAGATTCCAT	ACGTTGGATGTAAAAACGAGCTGAGCTACC	113	94	70.9	46	60	D	F	4512.9	CTACCAGGCTTCACG	C	4760.1	CTACCAGGCTTCACGC	T	4840	CTACCAGGCTTCACGT
W1373	iPLEX	Ag_Diagnostic_MS_3R_35121	ACGTTGGATGCGGATGACAAAATATCCATGC	ACGTTGGATGACGCCAAATGTGTTTGCT	114	81.8	70.9	47	38.9	d	F	5544.6	AATGTGTTTGCTGCAATG	A	5815.8	AATGTGTTTGCTGCAATGA	G	5831.8	AATGTGTTTGCTGCAATGG
W1373	iPLEX	Ag_Diagnostic_MS_3L_193173	ACGTTGGATGCGTCACAGCAGTTTGACATC	ACGTTGGATGGAGGCATAGATATTCTTCCTG	115	93.7	70.9	48	36.4	d	R	6653.4	CAATTTTACTACGATTACCAGC	G	6900.5	CAATTTTACTACGATTACCAGCC	A	6980.5	CAATTTTACTACGATTACCAGCT
W1373	iPLEX	Ag_Diagnostic_MS_3L_127700	ACGTTGGATGAAGATACTTCCGGGCAAGAC	ACGTTGGATGGAAGTGAAATCTGAAGCCGC	118	98.7	70.9	47	47.1	d	F	5145.4	CCTTATTGCCAAATGCG	C	5392.5	CCTTATTGCCAAATGCGC	T	5472.5	CCTTATTGCCAAATGCGT
W1373	iPLEX	Ag_Diagnostic_MS_3R_34265	ACGTTGGATGATCCCTACTGACGCAGTAGC	ACGTTGGATGTTCTCCAGACAATGGTACGG	118	97.3	70.9	50	38.1	D	R	6518.3	ACAATGGTACGGAAAATGTTG	T	6789.5	ACAATGGTACGGAAAATGTTGA	A	6845.4	ACAATGGTACGGAAAATGTTGT
W1373	iPLEX	Ag_Diagnostic_MS_2L_2005557	ACGTTGGATGCCCTGCTCTCGAGTAATGTG	ACGTTGGATGAACCAGATCACATGAACGGC	118	97.3	70.9	50	28	d	F	7746.1	ATGACAAAAAGCAGTTTGGTATAAA	G	8033.3	ATGACAAAAAGCAGTTTGGTATAAAG	T	8073.2	ATGACAAAAAGCAGTTTGGTATAAAT
W1373	iPLEX	Ag_Diagnostic_MS_3L_65133	ACGTTGGATGAGATCTGCTGGATATCTGCG	ACGTTGGATGACAACAGCTCGCTATACTCC	122	98.1	70.9	49	52.9	d	F	5130.4	ACTCCCGCGTATCAATG	G	5417.6	ACTCCCGCGTATCAATGG	T	5457.4	ACTCCCGCGTATCAATGT
W1373	iPLEX	Ag_Diagnostic_MS_X_24230141	ACGTTGGATGGCCAGTAATGTGTCTTTCCG	ACGTTGGATGGCCGACATCAAATACACTG	124	95.6	70.9	49	40	NULL	R	6004.9	GCTTACAAACATTAACCCCT	G	6252.1	GCTTACAAACATTAACCCCTC	T	6276.1	GCTTACAAACATTAACCCCTA
W1373	iPLEX	Ag_Diagnostic_MS_3R_35946	ACGTTGGATGGTCGAGTATCGGCAGTGATT	ACGTTGGATGTCCCCTACAACACAATGCTC	125	95.1	70.9	55	50	Dg	R	6817.5	CAATGCTCGGGGAAAAAGACTG	G	7064.6	CAATGCTCGGGGAAAAAGACTGC	T	7088.7	CAATGCTCGGGGAAAAAGACTGA
W1373	iPLEX	Ag_Diagnostic_MS_3L_82544	ACGTTGGATGGGTTGTCTAAGGAACTGAAC	ACGTTGGATGACGTTTTCTTATACGGCGAG	127	94.3	70.9	46	50	D	R	4939.2	TACGGCGAGCATAAAG	T	5210.4	TACGGCGAGCATAAAGA	A	5266.3	TACGGCGAGCATAAAGT
W1373	iPLEX	Ag_Diagnostic_MS_X_18777403	ACGTTGGATGTCATCCCTCGCTGTATCAAC	ACGTTGGATGCTCCTGTTTTTGGTTGTTGC	128	95.5	70.9	57	34.5	d	R	8845.7	TTTGGTTGTTGCCTTCAATTCATTACGTT	G	9092.9	TTTGGTTGTTGCCTTCAATTCATTACGTTC	C	9133	TTTGGTTGTTGCCTTCAATTCATTACGTTG
W1373	iPLEX	Ag_Diagnostic_MS_X_19889029	ACGTTGGATGTGAGTTAATGTCATGAACGG	ACGTTGGATGTACACTTTTTCGTAGCCTGC	130	89.7	70.9	51	28.6	d	F	8456.5	CTGCAAATTCTTTACCATAAATCTTTCA	A	8727.7	CTGCAAATTCTTTACCATAAATCTTTCAA	T	8783.6	CTGCAAATTCTTTACCATAAATCTTTCAT
W1373	iPLEX	Ag_Diagnostic_MS_3R_48799	ACGTTGGATGTGTGCTAGTGTGTGTGGTTC	ACGTTGGATGGCGTTACCGTTTCAGATTTC	130	95.1	70.9	51	40	Ds	R	6076	TTCAGATTTCAAATCGGCCA	G	6323.2	TTCAGATTTCAAATCGGCCAC	C	6363.2	TTCAGATTTCAAATCGGCCAG
W1373	iPLEX	Ag_Diagnostic_MS_3R_455656	ACGTTGGATGACCAGAGCATGTGCTACCA	ACGTTGGATGTATACAAAGAAAGAGAAGG	132	73.2	70.9	46	38.9	D	R	6296.1	atAAAGAGAAGGATGGGAAA	T	6567.4	atAAAGAGAAGGATGGGAAAA	A	6623.2	atAAAGAGAAGGATGGGAAAT
W1373	iPLEX	Ag_Diagnostic_MS_3L_336296	ACGTTGGATGACCACAATTGGAAACAGCAG	ACGTTGGATGTGTCCAACTGGACGATCAAC	134	94.1	70.9	49	56.3	D	R	4986.3	GCTGGAATAGGTGCGA	G	5233.4	GCTGGAATAGGTGCGAC	A	5313.4	GCTGGAATAGGTGCGAT
W1373	iPLEX	Ag_Diagnostic_MS_X_19631625	ACGTTGGATGGTGACACAGCTGTCTCAGAT	ACGTTGGATGCTGTAATCGAGCTGCTCATT	135	89.2	70.9	55	31	d	F	8914.8	TAAAAGACTCAATTTTGTTGTGAGCCAAT	C	9162	TAAAAGACTCAATTTTGTTGTGAGCCAATC	G	9202	TAAAAGACTCAATTTTGTTGTGAGCCAATG
W1373	iPLEX	Ag_Diagnostic_MS_3L_376733	ACGTTGGATGTTGACGCAGTATGCGTAAGG	ACGTTGGATGACATTAGAGGGAAGGGAGGG	137	93.3	70.9	46	53.3	NULL	F	4577	GGCGCTATCGACAAT	G	4864.2	GGCGCTATCGACAATG	T	4904.1	GGCGCTATCGACAATT
W1373	iPLEX	Ag_Diagnostic_MS_X_18758300	ACGTTGGATGCGAGCACACTTAATATTTAAC	ACGTTGGATGGGGAGCAAATGAACCATGAT	143	74.7	70.9	51	23.3	dh	R	9178	ATGTTCTTAGTTTAAAACATTCAGATAACT	T	9449.2	ATGTTCTTAGTTTAAAACATTCAGATAACTA	C	9465.2	ATGTTCTTAGTTTAAAACATTCAGATAACTG
W1373	iPLEX	Ag_Diagnostic_MS_3R_455519	ACGTTGGATGTGGTAGCACATGCTCTGGT	ACGTTGGATGACTTGTGCTCGACCCGTTTC	145	87.2	70.9	47	42.1	D	F	5655.7	TTTCTTCCTGCTCATCTAC	A	5926.9	TTTCTTCCTGCTCATCTACA	T	5982.8	TTTCTTCCTGCTCATCTACT
W1373	iPLEX	Ag_Diagnostic_MS_3L_357389	ACGTTGGATGCCCGTTCTGCTCGTAATTTA	ACGTTGGATGCTGTCGATGAATATGACAGG	147	86.7	70.9	47	28.6	D	F	6441.2	ACAGGTTTGTCAATTTTGTTA	C	6688.4	ACAGGTTTGTCAATTTTGTTAC	T	6768.3	ACAGGTTTGTCAATTTTGTTAT
W1373	iPLEX	Ag_Diagnostic_MS_3L_380974	ACGTTGGATGGCTCAGTATTTTTCATGAAAT	ACGTTGGATGGCAGTATAAATTGCATTTTTAC	149	45.9	70.9	47	33.3	NULL	R	6382.2	CCACGAATCGTATTAAATCAA	C	6669.4	CCACGAATCGTATTAAATCAAG	A	6709.3	CCACGAATCGTATTAAATCAAT
W1373	iPLEX	Ag_Diagnostic_MS_3R_44167	ACGTTGGATGCGCATGAGCACGAAATTGAC	ACGTTGGATGGATACCGCGCATGTCCTTG	150	86.8	70.9	50	50	dg	F	6170	GTCCTTGGGGTGTTATACTG	C	6417.2	GTCCTTGGGGTGTTATACTGC	G	6457.2	GTCCTTGGGGTGTTATACTGG
W1374	iPLEX	Ag_Diagnostic_MS_3R_38161	ACGTTGGATGCGTACGTTGTCGGCGTAATG	ACGTTGGATGACGTACAAACACACATCGCC	94	98.4	72.5	58	64.7	D	R	5144.3	TCGCCCGTGTTTCCGGT	G	5391.5	TCGCCCGTGTTTCCGGTC	A	5471.4	TCGCCCGTGTTTCCGGTT
W1374	iPLEX	Ag_Diagnostic_MS_X_20015634	ACGTTGGATGGATACGTGTAGTGGACGAAG	ACGTTGGATGGTCGCTCGATAAGGTTTTGG	94	99.9	72.5	46	31.6	NULL	F	6224.1	gAAGGTTTTGGTTAGGTTTT	G	6511.3	gAAGGTTTTGGTTAGGTTTTG	T	6551.1	gAAGGTTTTGGTTAGGTTTTT
W1374	iPLEX	Ag_Diagnostic_MS_X_24140221	ACGTTGGATGCGTTTTTCGCAATTTGCGGG	ACGTTGGATGCTGCGCTACTAATACATTCAC	96	94.5	72.5	46	35	D	F	5992.9	ATCTATCTCTCTTCGACATT	A	6264.1	ATCTATCTCTCTTCGACATTA	T	6320	ATCTATCTCTCTTCGACATTT
W1374	iPLEX	Ag_Diagnostic_MS_2L_1330010	ACGTTGGATGATTTCTTCGATGTCAGCTGG	ACGTTGGATGTATCCGGGTCGTAAGCAATG	96	98.5	72.5	50	24	NULL	R	8224.3	tcTTTTCATTTTTTTTTGAGTGGCTTT	G	8471.5	tcTTTTCATTTTTTTTTGAGTGGCTTTC	C	8511.6	tcTTTTCATTTTTTTTTGAGTGGCTTTG
W1374	iPLEX	Ag_Diagnostic_MS_X_23220968	ACGTTGGATGAGATTCGATGCTCCGTTTTG	ACGTTGGATGTGTAATGCCGGGTATGGATG	97	98.5	72.5	48	50	D	R	5634.7	CGGGTATGGATGTAGGTA	G	5881.9	CGGGTATGGATGTAGGTAC	C	5921.9	CGGGTATGGATGTAGGTAG
W1374	iPLEX	Ag_Diagnostic_MS_2L_2250268	ACGTTGGATGCTTTGTCGCGATTGCCATAC	ACGTTGGATGACATCCGGGAGCAAACTATG	97	100	72.5	45	41.2	NULL	F	5258.4	CAAAAAGGTAGTGCGTT	C	5505.6	CAAAAAGGTAGTGCGTTC	T	5585.5	CAAAAAGGTAGTGCGTTT
W1374	iPLEX	Ag_Diagnostic_MS_X_19653831	ACGTTGGATGAGAAGGGCTATGAAGAAGGG	ACGTTGGATGCGGATGTAGTTGCTATTTCG	99	98.6	72.5	45	41.2	d	R	5366.5	aTTTCCCTTTCCTCAGTT	G	5613.7	aTTTCCCTTTCCTCAGTTC	A	5693.6	aTTTCCCTTTCCTCAGTTT
W1374	iPLEX	Ag_Diagnostic_MS_X_19855512	ACGTTGGATGAGGGCTCACTTGCCGATTTC	ACGTTGGATGTGCCATTGTTTGCGATCCTC	100	98.6	72.5	54	61.1	dH	F	5426.5	TCCTCTCGGCTGACAGTC	C	5673.7	TCCTCTCGGCTGACAGTCC	G	5713.7	TCCTCTCGGCTGACAGTCG
W1374	iPLEX	Ag_Diagnostic_MS_2L_209536	ACGTTGGATGGCTAATGAGGTGTTCAATTC	ACGTTGGATGTACCAGTGGGCTAAGAAACC	100	94.4	72.5	52	45.5	NULL	F	6832.5	GTGGGCTAAGAAACCAGAATTG	A	7103.7	GTGGGCTAAGAAACCAGAATTGA	G	7119.7	GTGGGCTAAGAAACCAGAATTGG
W1374	iPLEX	Ag_Diagnostic_MS_X_23477824	ACGTTGGATGAGATGTTTACGGCGATGCAG	ACGTTGGATGGGACACATCTTCAAAGTTGG	104	98.5	72.5	48	36.4	NULL	F	6813.5	GCGGATTTATCGATTGAATAAG	C	7060.6	GCGGATTTATCGATTGAATAAGC	T	7140.6	GCGGATTTATCGATTGAATAAGT
W1374	iPLEX	Ag_Diagnostic_MS_2L_11272009	ACGTTGGATGCCTCCAAAAACAATTTAGCAG	ACGTTGGATGTCTCGCAATGCAAGAGCACC	104	88.8	72.5	54	52.4	NULL	F	6692.3	tCGCCCAGTGCTCTGATTTATG	A	6963.6	tCGCCCAGTGCTCTGATTTATGA	G	6979.6	tCGCCCAGTGCTCTGATTTATGG
W1374	iPLEX	Ag_Diagnostic_MS_2L_2120222	ACGTTGGATGCACTGATAAATTACGTAACGC	ACGTTGGATGCAGAAGGGTAGCTTCCAATG	104	90.1	72.5	47	23.1	D	R	8566.6	ttATGTTAAATTCTATTAAACTTGTAGC	T	8837.8	ttATGTTAAATTCTATTAAACTTGTAGCA	C	8853.8	ttATGTTAAATTCTATTAAACTTGTAGCG
W1374	iPLEX	Ag_Diagnostic_MS_3R_50590	ACGTTGGATGACAGCATCATGAGGGAAACG	ACGTTGGATGACAAGGGACTCGAAGCAAG	107	98.3	72.5	46	53.3	Ds	R	4644.1	CGAAGCAAGGGACAA	G	4891.2	CGAAGCAAGGGACAAC	T	4915.3	CGAAGCAAGGGACAAA
W1374	iPLEX	Ag_Diagnostic_MS_2L_770749	ACGTTGGATGTATTCGTCGATGTTTTCGAG	ACGTTGGATGCGAATCCCCAACGAATAAAC	108	92.8	72.5	52	42.9	Ds	F	7002.5	ctCGTTTCGAGCTGATTTTTTGC	C	7249.7	ctCGTTTCGAGCTGATTTTTTGCC	A	7273.8	ctCGTTTCGAGCTGATTTTTTGCA
W1374	iPLEX	Ag_Diagnostic_MS_2L_1328734	ACGTTGGATGAGCTTGTAAGTGATTCAGGG	ACGTTGGATGTGCTGTTCCTGCATCCTTTG	109	98.2	72.5	46	36.8	d	R	6091	aCGGCTCGATTACAATATTT	G	6338.2	aCGGCTCGATTACAATATTTC	A	6418.1	aCGGCTCGATTACAATATTTT
W1374	iPLEX	Ag_kdr_2L_2422651	ACGTTGGATGAGCACCTGCAAAACAATGTC	ACGTTGGATGCTTGGCCACTGTAGTGATAG	113	97.9	72.5	48	38.1	D	F	6469.2	CCACTGTAGTGATAGGAAATT	C	6716.4	CCACTGTAGTGATAGGAAATTC	T	6796.3	CCACTGTAGTGATAGGAAATTT
W1374	iPLEX	Ag_Diagnostic_MS_3L_78562	ACGTTGGATGAAGGGGCGTATCAGCAAATC	ACGTTGGATGCGAGATAGTACACCGAGTT	114	94.5	72.5	45	17.9	g	F	8545.6	GAGTTTTACTATTTTTAGTTTTTTTTAC	A	8816.8	GAGTTTTACTATTTTTAGTTTTTTTTACA	T	8872.7	GAGTTTTACTATTTTTAGTTTTTTTTACT
W1374	iPLEX	Ag_Diagnostic_MS_2L_1574428	ACGTTGGATGACAAGAACCACTCTCACTAC	ACGTTGGATGGCCACACAAATTTACCTAGT	114	89.9	72.5	49	34.8	D	F	7037.6	ACCTAGTATTTGCACGATTAATG	G	7324.8	ACCTAGTATTTGCACGATTAATGG	T	7364.7	ACCTAGTATTTGCACGATTAATGT
W1374	iPLEX	Ag_Diagnostic_MS_2L_1947574	ACGTTGGATGTTGATCACTTTTCCTTTAC	ACGTTGGATGTTATCCAGTGCCAAGCTGCG	114	77.7	72.5	48	31.8	D	R	7698	gagATGCACTCAAATACTTAGTGAA	G	7945.2	gagATGCACTCAAATACTTAGTGAAC	A	8025.1	gagATGCACTCAAATACTTAGTGAAT
W1374	iPLEX	Ag_Diagnostic_MS_2L_25429236	ACGTTGGATGTAGAAATGCTACACCAGCAC	ACGTTGGATGTTTCGGTAAGGCAGCATTCG	114	97.8	72.5	45	35	NULL	R	6109	AGACAGTAGTTACACCTAAT	G	6356.2	AGACAGTAGTTACACCTAATC	C	6396.2	AGACAGTAGTTACACCTAATG
W1374	iPLEX	Ag_Diagnostic_MS_2L_1571929	ACGTTGGATGTGCGTGTTGCCGTTATACTG	ACGTTGGATGTGAAAAGGTAAAGGCACCCG	115	99.1	72.5	54	66.7	D	R	4931.2	tAGGCACCCGGGAAGT	T	5202.4	tAGGCACCCGGGAAGTA	C	5218.4	tAGGCACCCGGGAAGTG
W1374	iPLEX	Ag_Diagnostic_MS_3R_34264	ACGTTGGATGTTCTCCAGACAATGGTACGG	ACGTTGGATGATCCCTACTGACGCAGTAGC	118	97.3	72.5	47	42.1	D	F	6372.2	ccCAAGTTCATGGTCTGTCTA	A	6643.4	ccCAAGTTCATGGTCTGTCTAA	G	6659.4	ccCAAGTTCATGGTCTGTCTAG
W1374	iPLEX	Ag_Diagnostic_MS_X_24266355	ACGTTGGATGGCATGTTGATCTCATCCGAG	ACGTTGGATGTCCTTGTTCTGTCAATTGCG	120	97	72.5	47	36.4	D	R	7504.9	agAAGTCTTATGGAATAGAGTAGG	G	7752.1	agAAGTCTTATGGAATAGAGTAGGC	T	7776.1	agAAGTCTTATGGAATAGAGTAGGA
W1374	iPLEX	Ag_Diagnostic_MS_3R_64454	ACGTTGGATGTGACCTGTATCCTACATGG	ACGTTGGATGGCGTACATTAATAAATTGAT	121	65.2	72.5	46	44.4	D	F	5811.8	tCGTATTTCGGGAACAAAC	C	6059	tCGTATTTCGGGAACAAACC	T	6138.9	tCGTATTTCGGGAACAAACT
W1374	iPLEX	Ag_Diagnostic_MS_3L_390834	ACGTTGGATGTTGCCTACGCGTGTTATTAC	ACGTTGGATGCGAGCATATTACACTGTTTTC	121	87.3	72.5	50	28	D	R	7901.2	cAGCATATTACACTGTTTTCGTTTAT	T	8172.4	cAGCATATTACACTGTTTTCGTTTATA	C	8188.4	cAGCATATTACACTGTTTTCGTTTATG
W1374	iPLEX	Ag_Diagnostic_MS_X_19907655	ACGTTGGATGGTAATCTGGCTGAGGTTTCG	ACGTTGGATGAGGACAGTCAGACATAACAG	123	96.5	72.5	47	56.3	d	F	4848.2	GGTGCCTTCCAATCTG	C	5095.3	GGTGCCTTCCAATCTGC	T	5175.3	GGTGCCTTCCAATCTGT
W1374	iPLEX	Ag_Diagnostic_MS_3R_44287	ACGTTGGATGTGCTCATGCGCATTAGGAGG	ACGTTGGATGATATCGAGCGAACTCTAGGC	126	95.7	72.5	49	47.4	D	R	6468.2	ccGTGTGAGTCACTATGTGGT	T	6739.4	ccGTGTGAGTCACTATGTGGTA	C	6755.4	ccGTGTGAGTCACTATGTGGTG
W1374	iPLEX	Ag_Diagnostic_MS_3L_139046	ACGTTGGATGTAAAATTAATTGCTTTCGTC	ACGTTGGATGGTGAAATAAATGCATGCTACC	132	60.2	72.5	46	20	Ds	R	7656	ATGCTACCATTTAATAAAATTAAGA	T	7927.2	ATGCTACCATTTAATAAAATTAAGAA	A	7983.1	ATGCTACCATTTAATAAAATTAAGAT
W1374	iPLEX	Ag_Diagnostic_MS_2L_1776348	ACGTTGGATGCAAAAAAAGAGATTTGTGCGG	ACGTTGGATGGTCACTAGTTTTCACTCGT	132	79.5	72.5	47	35	D	F	7158.7	gggATTGACAAATGATTCTGGTG	C	7405.8	gggATTGACAAATGATTCTGGTGC	G	7445.9	gggATTGACAAATGATTCTGGTGG
W1374	iPLEX	Ag_Diagnostic_MS_X_19825227	ACGTTGGATGCATGTTTTTTCAATATCCACG	ACGTTGGATGCCGTAGATTTTTTACGCTA	132	68.9	72.5	45	20.8	D	R	7426.9	AATGTGAATTGGTTTTTATTAATG	G	7674	AATGTGAATTGGTTTTTATTAATGC	C	7714.1	AATGTGAATTGGTTTTTATTAATGG
W1374	iPLEX	Ag_Diagnostic_MS_2L_2430881	ACGTTGGATGAGAAGGCTTAACTGATGACG	ACGTTGGATGCAGCACATCCAAAAAGTCTG	135	92.5	72.5	46	47.1	D	R	5754.7	ccCGTATTGTGTACCGTCA	T	6026	ccCGTATTGTGTACCGTCAA	C	6042	ccCGTATTGTGTACCGTCAG
W1374	iPLEX	Ag_Diagnostic_MS_X_19808574	ACGTTGGATGTTATTTGTTAAATGCTGTC	ACGTTGGATGCTACATTCGCAAGCAATCAG	136	65.1	72.5	45	47.1	H	F	5234.4	ACAGTGAGTCAGTGTAC	G	5521.6	ACAGTGAGTCAGTGTACG	T	5561.5	ACAGTGAGTCAGTGTACT
W1374	iPLEX	Ag_Diagnostic_MS_X_19963776	ACGTTGGATGTCCGATACTCTTACCTGACG	ACGTTGGATGTATTCCTCCCCCATCCGTTG	136	93.6	72.5	45	38.9	NULL	F	5446.5	TTGTCCCTTCTTTGAGTA	G	5733.8	TTGTCCCTTCTTTGAGTAG	T	5773.6	TTGTCCCTTCTTTGAGTAT
W1374	iPLEX	Ag_Diagnostic_MS_X_19991095	ACGTTGGATGATTTACACGCGGTTGCTTGG	ACGTTGGATGCTGTTCTTTCCTTACTTTTC	136	83.3	72.5	47	42.1	D	R	6693.4	aatCTTCAAGACATAGTCGCTT	G	6940.6	aatCTTCAAGACATAGTCGCTTC	A	7020.5	aatCTTCAAGACATAGTCGCTTT
W1374	iPLEX	Ag_Diagnostic_MS_X_19971453	ACGTTGGATGCAGTTGTCACTGAATGAACG	ACGTTGGATGTAAGGAAGTGATCCCACGAG	137	93.3	72.5	52	55.6	Dh	F	6158	ggGATCCCACGAGAGCTTGT	G	6445.2	ggGATCCCACGAGAGCTTGTG	T	6485.1	ggGATCCCACGAGAGCTTGTT
W1374	iPLEX	Ag_Diagnostic_MS_2R_49438586	ACGTTGGATGGAAGATAAAGATTTAAACAT	ACGTTGGATGATTACACCGCCATTCTGA	137	47.7	72.5	48	26.9	ds	R	7863.2	TGTTATAAAAATCATCTCATCTCATC	T	8134.4	TGTTATAAAAATCATCTCATCTCATCA	C	8150.4	TGTTATAAAAATCATCTCATCTCATCG
W1374	iPLEX	Ag_Diagnostic_MS_2L_1299662	ACGTTGGATGTAGGCACACCGTTTATAGGG	ACGTTGGATGCTCCAATTACTTCATTCGCC	141	92.2	72.5	46	25	NULL	F	7229.7	ACACATTCATTTATATCTATCCAA	C	7476.9	ACACATTCATTTATATCTATCCAAC	T	7556.8	ACACATTCATTTATATCTATCCAAT
W1374	iPLEX	Ag_Diagnostic_MS_X_24229846	ACGTTGGATGTATTGTCCAATGCCTCGCTG	ACGTTGGATGGTATTAACTTTGTCTCCAG	147	80.5	72.5	45	50	d	R	4792.1	TTCTCGAATTCCCCAG	G	5039.3	TTCTCGAATTCCCCAGC	A	5119.2	TTCTCGAATTCCCCAGT
W1374	iPLEX	Ag_Diagnostic_MS_X_22798648	ACGTTGGATGTACTGTTCAGATGTACCTTC	ACGTTGGATGCAAGCTCGAATTTAGCTTGG	150	84.2	72.5	49	29.2	d	R	7298.8	TGGAATATTTGCCACTATTTTTTC	C	7586	TGGAATATTTGCCACTATTTTTTCG	A	7625.9	TGGAATATTTGCCACTATTTTTTCT
W1374	iPLEX	Ag_Diagnostic_MS_X_19529503	ACGTTGGATGGAAGAGTAAAATCGGAGCAC	ACGTTGGATGCGATCATAGCCGATCCTTCC	150	87.9	72.5	45	60	D	R	4432.9	GATCCTTCCCAACCC	T	4704.1	GATCCTTCCCAACCCA	C	4720.1	GATCCTTCCCAACCCG
W1375	iPLEX	Ag_Diagnostic_MS_2L_927247	ACGTTGGATGATAGGGCATCAGTGGATGGC	ACGTTGGATGCCTAGTACAGAATGTAAC	88	82.2	71.8	48	33.3	NULL	R	7346.8	CCTAGTACAGAATGTAACAAAAAC	C	7634	CCTAGTACAGAATGTAACAAAAACG	A	7673.9	CCTAGTACAGAATGTAACAAAAACT
W1375	iPLEX	Ag_Diagnostic_MS_2R_8368731	ACGTTGGATGATACTGCGCCAATGTACAGG	ACGTTGGATGTTAGCCTTCACTCCGGCCAG	92	94.1	71.8	51	66.7	NULL	R	4987.2	gGGCCAGGTAGGCAGT	C	5274.5	gGGCCAGGTAGGCAGTG	A	5314.3	gGGCCAGGTAGGCAGTT
W1375	iPLEX	Ag_Diagnostic_MS_3R_42454	ACGTTGGATGTGTGGTGATGGTTTTGGAAA	ACGTTGGATGTCAGTCAAAATGACGCATGG	100	90.7	71.8	48	60	D	F	6040.9	tccccGGAAACCAGCAGCAC	A	6312.2	tccccGGAAACCAGCAGCACA	G	6328.2	tccccGGAAACCAGCAGCACG
W1375	iPLEX	Ag_Diagnostic_MS_3R_42848	ACGTTGGATGTCATCAATCTCGCCTGCAAC	ACGTTGGATGTCATGGATTTAACGCGATGC	101	92.8	71.8	50	44.4	h	F	6606.3	ccccCGCGATGCAATTTCCATT	C	6853.5	ccccCGCGATGCAATTTCCATTC	A	6877.5	ccccCGCGATGCAATTTCCATTA
W1375	iPLEX	Ag_Diagnostic_MS_3R_28598166	ACGTTGGATGGGGAAAAACAGGTCACGTC	ACGTTGGATGTAAATTCGGCCCTGCACTTC	104	98.4	71.8	52	58.8	d	R	5524.6	gCGCCCGGATGAGATTCA	G	5771.8	gCGCCCGGATGAGATTCAC	A	5851.7	gCGCCCGGATGAGATTCAT
W1375	iPLEX	Ag_Diagnostic_MS_2L_2050720	ACGTTGGATGTGCACGCGGTGAATAACAAC	ACGTTGGATGAGGCTTGTTTCGATGATTCC	109	98.2	71.8	45	22.7	D	F	6742.4	TTTTTGATATTTTTGTCAGGTT	C	6989.6	TTTTTGATATTTTTGTCAGGTTC	A	7013.6	TTTTTGATATTTTTGTCAGGTTA
W1375	iPLEX	Ag_Diagnostic_MS_X_21571300	ACGTTGGATGTTTCATTATGCTATTGCATT	ACGTTGGATGGACCGTGGTAGTTAATAAT	115	57.6	71.8	46	44.4	NULL	R	6494.2	gaaACTTACAGTCGATTGAGG	T	6765.5	gaaACTTACAGTCGATTGAGGA	C	6781.5	gaaACTTACAGTCGATTGAGGG
W1375	iPLEX	Ag_Diagnostic_MS_2L_2430786	ACGTTGGATGCTTCCGTAGCTTGCGAGTAG	ACGTTGGATGGGCATAACGTACTTATTGGC	120	95.6	71.8	46	30	NULL	F	6106	AACATGTACATTGCTGTTAT	C	6353.2	AACATGTACATTGCTGTTATC	T	6433.1	AACATGTACATTGCTGTTATT
W1375	iPLEX	Ag_Diagnostic_MS_2L_987059	ACGTTGGATGTTTCCATATCCTTGCCAATG	ACGTTGGATGCTTTTTCTGGGTCTATGCCG	120	92.9	71.8	47	33.3	d	F	6377.2	TCTGTCATTTCAATTTGTACG	C	6624.3	TCTGTCATTTCAATTTGTACGC	T	6704.3	TCTGTCATTTCAATTTGTACGT
W1375	iPLEX	Ag_Diagnostic_MS_X_23468268	ACGTTGGATGCAGTAGTAATAGATGAGGCG	ACGTTGGATGACCTGTATCGACACGCTTTG	121	96.8	71.8	45	20.8	NULL	F	7969.2	ttATGAAATCAAAAAATCCTTAGTAA	A	8240.5	ttATGAAATCAAAAAATCCTTAGTAAA	T	8296.3	ttATGAAATCAAAAAATCCTTAGTAAT
W1375	iPLEX	Ag_Diagnostic_MS_X_19770048	ACGTTGGATGTTTCAGATAGTATTGTGTG	ACGTTGGATGAGGTGACCTTCACTGTAGC	123	76.6	71.8	46	41.2	NULL	R	5458.6	cTCCAACCAGTGTGTTAA	T	5729.8	cTCCAACCAGTGTGTTAAA	C	5745.8	cTCCAACCAGTGTGTTAAG
W1375	iPLEX	Ag_Diagnostic_MS_2L_1274353	ACGTTGGATGTTAGCAGAGCACAACACACG	ACGTTGGATGGTAAGCTAAACCAAACCGAAC	123	92.5	71.8	47	31.8	NULL	R	6959.6	tCCAAACCGAACAAATTTTAATC	G	7206.8	tCCAAACCGAACAAATTTTAATCC	A	7286.7	tCCAAACCGAACAAATTTTAATCT
W1375	iPLEX	Ag_Diagnostic_MS_3L_129051	ACGTTGGATGGACTTCACATCAAAATTGACC	ACGTTGGATGGGTATACTGCGATATTTAG	124	77.5	71.8	55	39.1	d	R	7409.8	gACGGAAAAAGGCACATTTTCGAT	C	7697.1	gACGGAAAAAGGCACATTTTCGATG	A	7736.9	gACGGAAAAAGGCACATTTTCGATT
W1375	iPLEX	Ag_Diagnostic_MS_2L_1418210	ACGTTGGATGCATCCTTATCATACTGAAACG	ACGTTGGATGGGTTGTTTCGAATGTGACTC	125	86.6	71.8	49	34.8	NULL	F	7059.6	TCGAATGTGACTCTTGTATTATG	C	7306.8	TCGAATGTGACTCTTGTATTATGC	T	7386.7	TCGAATGTGACTCTTGTATTATGT
W1375	iPLEX	Ag_Diagnostic_MS_2L_2431005	ACGTTGGATGGCATCTAGAATATCGACACAG	ACGTTGGATGGGAACCGCCTCTACAGATTC	125	90.9	71.8	50	47.4	D	F	7328.8	accgcTGGATATTCCGATATGCCG	C	7576	accgcTGGATATTCCGATATGCCGC	T	7655.9	accgcTGGATATTCCGATATGCCGT
W1375	iPLEX	Ag_Diagnostic_MS_X_21721801	ACGTTGGATGCATTGGCAGTTTCCCGCTTT	ACGTTGGATGTGGTATTGTCTACACTAG	126	69.8	71.8	50	42.1	Dsh	F	6165	aTGAAACCGGATTATTGCGA	C	6412.2	aTGAAACCGGATTATTGCGAC	G	6452.2	aTGAAACCGGATTATTGCGAG
W1375	iPLEX	Ag_Diagnostic_MS_X_20151732	ACGTTGGATGGTGCGTTTGAAAAAAGATCG	ACGTTGGATGTGATAGTGTCGGTCTTTGTG	126	90.5	71.8	48	52.9	dH	R	5148.4	GATCCCAAAGCACGATC	G	5395.6	GATCCCAAAGCACGATCC	A	5475.5	GATCCCAAAGCACGATCT
W1375	iPLEX	Ag_Diagnostic_MS_3R_71973	ACGTTGGATGTTAGCAGTTCTAGACACAGG	ACGTTGGATGTGCGATGACGACGAGGTAAA	129	92.9	71.8	46	33.3	d	R	6748.4	aATCACGATTGATATGCTTATG	C	7035.6	aATCACGATTGATATGCTTATGG	A	7075.5	aATCACGATTGATATGCTTATGT
W1375	iPLEX	Ag_Diagnostic_MS_X_19836117	ACGTTGGATGTTCCCTTCTCCAGAGAATGC	ACGTTGGATGGGGAATGGGATGATGTCTT	131	91.8	71.8	46	42.1	D	R	5815.8	GGGATGATGTCTTTTTCTC	G	6063	GGGATGATGTCTTTTTCTCC	A	6142.9	GGGATGATGTCTTTTTCTCT
W1375	iPLEX	Ag_Diagnostic_MS_X_22798449	ACGTTGGATGGGCATTGAAATCAACCAAGG	ACGTTGGATGCAAAACAAGCAAAATAGAAA	132	64.2	71.8	47	20.8	d	R	7616	tTGTTCAATCAAATTCATACAAAAA	G	7863.2	tTGTTCAATCAAATTCATACAAAAAC	A	7943.1	tTGTTCAATCAAATTCATACAAAAAT
W1375	iPLEX	Ag_Diagnostic_MS_X_19771211	ACGTTGGATGCCGTGTTGCCTACTTATGTG	ACGTTGGATGCGTGGGACATTTCGAAACTG	134	95.5	71.8	45	27.3	NULL	F	6821.5	AATTATATCAGGAGTGTGTAAA	A	7092.7	AATTATATCAGGAGTGTGTAAAA	G	7108.7	AATTATATCAGGAGTGTGTAAAG
W1375	iPLEX	Ag_Diagnostic_MS_2L_2430880	ACGTTGGATGCAGCACATCCAAAAAGTCTG	ACGTTGGATGAGAAGGCTTAACTGATGACG	135	92.5	71.8	46	46.7	d	F	5250.4	ggTGGCAGCAATTCGAT	C	5497.6	ggTGGCAGCAATTCGATC	T	5577.5	ggTGGCAGCAATTCGATT
W1375	iPLEX	Ag_Diagnostic_MS_2L_2050540	ACGTTGGATGCTGTGTAGATACCGGATACC	ACGTTGGATGCCTCCGATACGTGCAGTAAA	136	92.5	71.8	47	28.6	NULL	R	6672.3	cTGTGTATTTTTTAGCCCATTT	G	6919.5	cTGTGTATTTTTTAGCCCATTTC	T	6943.6	cTGTGTATTTTTTAGCCCATTTA
W1375	iPLEX	Ag_Diagnostic_MS_X_24001181	ACGTTGGATGCGAAAAAAATCGTAAGAGG	ACGTTGGATGGCTAAAGCTGGAAGTTTCCG	138	83	71.8	47	36.8	d	R	5795.8	TCAATGAGCTCGTAAATCA	C	6083	TCAATGAGCTCGTAAATCAG	A	6122.9	TCAATGAGCTCGTAAATCAT
W1375	iPLEX	Ag_Diagnostic_MS_2L_25429235	ACGTTGGATGTTTCGGTAAGGCAGCATTCG	ACGTTGGATGATCGTGGGTATCATTTTGGC	138	93	71.8	49	50	D	F	4841.2	TACACCAGCACGTGTT	G	5128.4	TACACCAGCACGTGTTG	T	5168.3	TACACCAGCACGTGTTT
W1375	iPLEX	Ag_Diagnostic_MS_X_22164043	ACGTTGGATGAATGCTTTTATGCGCTGTAG	ACGTTGGATGCAGGCACAAGCGAATGTAAA	142	84.5	71.8	47	38.9	Dh	F	6230.1	ggAGCGAATGTAAACGTGTA	C	6477.3	ggAGCGAATGTAAACGTGTAC	T	6557.2	ggAGCGAATGTAAACGTGTAT
W1375	iPLEX	Ag_Diagnostic_MS_X_20014696	ACGTTGGATGGTGACGGATCAGAGGACTTC	ACGTTGGATGACCTGCTCTCTGCTGGATAC	143	90.2	71.8	48	66.7	dh	R	4538	CCAGATCCCAGGGTC	C	4825.2	CCAGATCCCAGGGTCG	A	4865.1	CCAGATCCCAGGGTCT
W1375	iPLEX	Ag_Diagnostic_MS_3R_62806	ACGTTGGATGCAACCGATCGATTGCGATCC	ACGTTGGATGTGCGTCGAATCTATCCAACC	146	90.6	71.8	54	68.8	dh	F	4938.2	GTGAGGCGCACGTGTC	C	5185.4	GTGAGGCGCACGTGTCC	G	5225.4	GTGAGGCGCACGTGTCG
W1375	iPLEX	Ag_Diagnostic_MS_X_20128328	ACGTTGGATGCCCTCACCACTCACTCAATA	ACGTTGGATGCATCTCCACTTGAAAAACCAG	150	83.4	71.8	49	50	NULL	R	5425.5	CACTAGGCGACTCTTCTT	T	5696.7	CACTAGGCGACTCTTCTTA	C	5712.7	CACTAGGCGACTCTTCTTG
W1376	iPLEX	Ag_Diagnostic_MS_2L_1569012	ACGTTGGATGCACAGCGTTTTGTACCCTTG	ACGTTGGATGGATAAGACTACTGCCTTGCG	95	99.9	77.7	46	36.8	NULL	R	5786.8	GCGATATTTTACTGCCAAA	G	6034	GCGATATTTTACTGCCAAAC	C	6074	GCGATATTTTACTGCCAAAG
W1376	iPLEX	Ag_Diagnostic_MS_2R_38409887	ACGTTGGATGCACTTCGACACCGTGCTTAG	ACGTTGGATGTTCGATTTTCCCTCTCGTGC	96	98.5	77.7	47	53.3	DH	R	4657	ATGGATGGTCGAGCA	G	4904.2	ATGGATGGTCGAGCAC	A	4984.1	ATGGATGGTCGAGCAT
W1376	iPLEX	Ag_Diagnostic_MS_2L_2430915	ACGTTGGATGGACGGTACACAATACGTTCG	ACGTTGGATGTTATGAATCTGTAGAGGCGG	97	98.5	77.7	49	42.1	NULL	R	6119	gGCACATCCAAAAAGTCTGA	G	6366.2	gGCACATCCAAAAAGTCTGAC	A	6446.1	gGCACATCCAAAAAGTCTGAT
W1376	iPLEX	Ag_Diagnostic_MS_2L_2076374	ACGTTGGATGATCACAAGTCCTGAAACACC	ACGTTGGATGCGGTTCGGAGTTTGCATTTC	100	98.6	77.7	45	20.8	NULL	R	7337.8	GTTTGCATTTCATTTATTTGAATA	G	7585	GTTTGCATTTCATTTATTTGAATAC	T	7609	GTTTGCATTTCATTTATTTGAATAA
W1376	iPLEX	Ag_Diagnostic_MS_3R_71520	ACGTTGGATGGAACGCAAAGTACAAGGTCC	ACGTTGGATGAGCGATTGCTGTATGCCCTG	100	98.6	77.7	46	53.3	D	R	5250.4	gtTATGCCCTGAGGGAA	T	5521.6	gtTATGCCCTGAGGGAAA	C	5537.6	gtTATGCCCTGAGGGAAG
W1376	iPLEX	Ag_100bp_del_X_20013160-312	ACGTTGGATGCTTCATAAAGTAACACTTTC	ACGTTGGATGCTTAGTGTGGACTATGTCCG	103	79.3	77.7	48	38.1	d	F	6291.1	CCATCGTACTCATATTTCACT	I	6538.3	CCATCGTACTCATATTTCACTC	D	6618.2	CCATCGTACTCATATTTCACTT
W1376	iPLEX	Ag_Diagnostic_MS_X_18779655	ACGTTGGATGCATGTCTGGTTAACATTTCG	ACGTTGGATGTCAATTTTTGCGCTGCGTTA	106	86.7	77.7	49	47.1	NULL	R	5216.4	GCGCTGCGTTATGAATT	G	5463.6	GCGCTGCGTTATGAATTC	C	5503.6	GCGCTGCGTTATGAATTG
W1376	iPLEX	Ag_Diagnostic_MS_2L_11271945	ACGTTGGATGATAAATCAGAGCACTGGGCG	ACGTTGGATGTGATCAATAGATCCTCCGTG	109	98.2	77.7	53	66.7	D	F	4760.1	cTCCTCCGTGCCCTGT	C	5007.3	cTCCTCCGTGCCCTGTC	T	5087.2	cTCCTCCGTGCCCTGTT
W1376	iPLEX	Ag_Diagnostic_MS_3R_51997	ACGTTGGATGAGGAGGTCGAAAGCCATTAG	ACGTTGGATGCAAGGTATGCGCAGGTACAC	113	97.9	77.7	48	60	Dh	F	4562	GGTACACAACGCTGC	C	4809.2	GGTACACAACGCTGCC	T	4889.1	GGTACACAACGCTGCT
W1376	iPLEX	Ag_Diagnostic_MS_2L_2381386	ACGTTGGATGGTGTCCCTCTTTACATAACG	ACGTTGGATGTCATTGAATTACCACACTC	119	85.4	77.7	46	33.3	D	R	5853.9	gAACGCTAAAAGCAAAGTT	G	6101	gAACGCTAAAAGCAAAGTTC	A	6180.9	gAACGCTAAAAGCAAAGTTT
W1376	iPLEX	Ag_Diagnostic_MS_3L_296109	ACGTTGGATGAGGAGGACGATAGCTTTCTG	ACGTTGGATGCGATCGGACAACTTTGGATG	124	97.7	77.7	46	38.1	Ds	R	6487.3	GAAAAGTACAGAGTTAGCATC	T	6758.5	GAAAAGTACAGAGTTAGCATCA	C	6774.5	GAAAAGTACAGAGTTAGCATCG
W1376	iPLEX	Ag_Diagnostic_MS_2R_38408937	ACGTTGGATGGAGCGATAGTGTAGCAATGG	ACGTTGGATGTAGCGCCACTGATGAATCCC	130	95.1	77.7	55	73.3	D	R	4778.1	tCCCGACACGCTCGCT	G	5025.3	tCCCGACACGCTCGCTC	A	5105.2	tCCCGACACGCTCGCTT
W1376	iPLEX	Ag_Diagnostic_MS_X_19857473	ACGTTGGATGAGGTGTGGTGTGATCTCAAG	ACGTTGGATGTGCGCTTAAGCAGCTTCAAC	138	94.4	77.7	46	53.3	D	R	4854.2	tCCGGCTTTACTGGTT	T	5125.4	tCCGGCTTTACTGGTTA	C	5141.4	tCCGGCTTTACTGGTTG
W1376	iPLEX	Ag_Diagnostic_MS_X_19869654	ACGTTGGATGGCCATTTAGATGAGCTGATG	ACGTTGGATGGCAACAAGCTATCAAAAGCC	145	89.6	77.7	45	35	H	F	6140	GGATTCAATTATCCAGGAAT	A	6411.2	GGATTCAATTATCCAGGAATA	G	6427.2	GGATTCAATTATCCAGGAATG

## Sheet: assay_design_codes
A
Assay_design_code	DESCRITPTION	NUMBER
107	No amplicon designed within the length constraints	59
110	No primers found on 5' side of SNP: no suitable primers found	56
120	No primers found on 3' side of SNP: too many unknown bases	25
211	Unspecific base code R blocks reverse extend primer design. Unspecific base code M blocks forward extend primer design.	58
241	High hairpin potential (0.55) for reverse extend primer. Unspecific base code W blocks forward extend primer design.	1
251	Hybridization Tm minimum not satisfied for any reverse extend primer within length bounds. Unspecific base code W blocks forward extend primer design.	8
255	Hybridization Tm minimum not satisfied for any reverse extend primer within length bounds. Hybridization Tm minimum not satisfied for any forward extend primer within length bounds.	2
GOOD	Assay designed and fit into a set of four multiplexes	122
GOOD NO FIT	Assay designed but would not fit into the four test multiplexes	6
B
SpectroDesigner assay design codes
code range	type of problem encountered for assay design
0-100	Refer to problems in the SNP strand format.
100-199	Issues in amplicon capture primer designs; higher value error codes are avoidable by adjusting the amplicon length design settings.
200-299	Issues preventing extend primer design; most issues are avoidable by changing a design setting (e.g., the Tm settings or other relevant expert design settings).
300-389	Reserved for future enhancements.
390-499	SNPs not used to create multiplexed wells. These mostly result from having too few strands left over at the end of a run to allow for a multiplex, or another multiplex, to be designed at the minimum multiplexing level (>1).
