# Supplementary material for: Novel genotyping approaches to easily detect genomic admixture between the major Afrotropical malaria vector species, Anopheles coluzzii and An. gambiae
Source: Mol Ecol Resour. 2021 Apr 1;21(5):1504–16. doi: 10.1111/1755-0998.13359 (PMC8252489; doi:10.1111/1755-0998.13359)
Supplement: Supplementary file 3 — Supplementary Material S2 [file MEN-21-1504-s002.xlsx]

## Sheet: Foglio1
Novel genotyping approaches to easily detect genomic admixture between the major Afrotropical malaria vector species, Anopheles coluzzii and An. gambiae
Beniamino Caputo1§, Verena Pichler1§, Giordano Bottà1,2, Carlo De Marco1, Christina Hubbart2, Eleonora Perugini1, Joao Pinto3, Kirk A. Rockett2, Alistair Miles4,5, Alessandra della Torre1
SUPPLEMENTARY MATERIAL 3
Results for multilocus assay for specimens from Guinea Bissau and The Gambia

## Sheet: Results
source_code	site	IGS species ID	SINE-species-ID	Ag_Diagnostic_MS_2L_1274353	Ag_Diagnostic_MS_2L_1418210	Ag_Diagnostic_MS_2L_1776348	Ag_Diagnostic_MS_2L_209536	Ag_Diagnostic_MS_2L_2431005	Ag_Diagnostic_MS_2L_927247	Ag_Diagnostic_MS_2R_17854287	Ag_Diagnostic_MS_2R_8368731	Ag_Diagnostic_MS_3L_129051	Ag_Diagnostic_MS_3L_193173	Ag_Diagnostic_MS_3R_34264	Ag_Diagnostic_MS_3R_38161	Ag_Diagnostic_MS_3R_42848	Ag_Diagnostic_MS_3R_71973	Ag_Diagnostic_MS_X_18758300	Ag_Diagnostic_MS_X_19631625	Ag_Diagnostic_MS_X_20014696	Ag_Diagnostic_MS_X_20128328	Ag_Diagnostic_MS_X_20129288	Ag_Diagnostic_MS_X_22798648	Ag_Diagnostic_MS_X_23468268	Ag_Diagnostic_MS_X_24229846	Ag_Diagnostic_MS_X_24266728
			An.coluzzii genotype	AA	CC	CC	GG	CC	AA	CC	AA	AA	GG	AA	AA	AA	CC	CC	CC	AA	CC	GG	AA	AA	AA	AA
			An.gambiae genotype	GG	TT	GG	AA	TT	CC	AA	CC	CC	AA	GG	GG	CC	AA	TT	GG	CC	TT	TT	CC	TT	GG	TT
GB10-0228	Guinea Bissau	An.gambiae	An.gambiae	GG	TT	GG	AA	TT	CC	AA	CC	CC	0	GG	GG	CC	AA	TT	GG	CC	TT	TT	CC	TT	GG	TT
GB10-0243	Guinea Bissau	An.gambiae	An.gambiae	GG	TT	GG	AA	TT	CC	AA	CC	CC	AA	GG	GG	CC	AA	TT	GG	CC	TT	TT	CC	TT	GG	TT
GB10-0262	Guinea Bissau	An.gambiae	An.gambiae	AA	CC	CC	GG	CC	AA	CC	AA	AA	GG	AA	AA	AA	CC	CC	CC	AA	CC	GG	AA	AA	AA	AA
GB10-0370	Guinea Bissau	An.coluzzii	An.coluzzii	GG	TT	GG	AA	TT	CC	AA	AC	CC	AA	GG	GG	CC	AA	TT	GG	CC	TT	TT	CC	TT	GG	TT
GB10-0392	Guinea Bissau	An.gambiae	An.coluzzii	GG	TT	GG	AA	TT	CC	AA	CC	CC	AA	AG	AG	AC	0	TT	GG	CC	TT	TT	CC	TT	GG	TT
GB10-0412	Guinea Bissau	An.gambiae	An.gambiae	GG	TT	GG	AA	TT	CC	AA	CC	CC	AA	GG	GG	CC	AA	TT	GG	CC	TT	TT	CC	TT	GG	TT
GB10-0413	Guinea Bissau	An.gambiae	An.gambiae	GG	TT	GG	AA	TT	CC	AA	CC	AC	AG	GG	GG	CC	AA	TT	GG	CC	TT	TT	CC	TT	GG	TT
GB10-0416	Guinea Bissau	An.gambiae	An.gambiae	GG	TT	GG	AA	TT	CC	AA	CC	CC	AA	GG	GG	CC	AA	TT	GG	CC	TT	TT	CC	TT	GG	TT
GB10-0419	Guinea Bissau	An.gambiae	An.gambiae	GG	TT	GG	AA	TT	CC	AA	CC	CC	AA	GG	GG	CC	AA	TT	GG	CC	TT	TT	CC	TT	GG	TT
GB10-0420	Guinea Bissau	An.gambiae	An.gambiae	GG	TT	GG	AA	TT	CC	AA	CC	CC	0	GG	GG	CC	AA	TT	GG	CC	TT	TT	CC	TT	GG	TT
GB10-0535	Guinea Bissau	An.gambiae	An.gambiae	GG	TT	GG	AA	TT	CC	AA	CC	CC	AA	GG	GG	CC	AA	TT	GG	CC	TT	TT	CC	TT	GG	TT
GB10-0550	Guinea Bissau	An.gambiae	An.gambiae	GG	TT	GG	AA	TT	CC	AA	CC	CC	AA	GG	GG	CC	AA	TT	GG	CC	TT	TT	CC	TT	GG	TT
GB10-0556	Guinea Bissau	An.gambiae	An.gambiae	GG	TT	GG	AA	TT	CC	AA	CC	CC	AA	GG	GG	CC	AA	TT	GG	CC	TT	TT	CC	TT	GG	TT
GB10-0558	Guinea Bissau	An.gambiae	An.gambiae	GG	TT	GG	AA	TT	CC	AA	CC	AC	AG	GG	GG	CC	AA	CT	GG	CC	TT	TT	CC	TT	GG	TT
GB10-0563	Guinea Bissau	An.gambiae	An.gambiae	GG	TT	GG	AA	TT	CC	AA	CC	CC	AG	GG	GG	CC	AA	TT	GG	CC	TT	TT	CC	TT	GG	TT
GB10-0568	Guinea Bissau	An.gambiae	An.gambiae	GG	TT	GG	AA	TT	CC	AA	CC	CC	AA	GG	GG	CC	AA	TT	GG	CC	TT	TT	CC	TT	GG	TT
GB10-0570	Guinea Bissau	An.gambiae	An.gambiae	GG	TT	GG	AA	TT	CC	AA	CC	AC	AG	GG	GG	CC	AA	TT	GG	CC	TT	TT	CC	TT	GG	TT
GB10-0571	Guinea Bissau	An.gambiae	An.gambiae	GG	TT	GG	AA	TT	CC	AA	CC	CC	AA	GG	GG	CC	AA	TT	GG	CC	TT	TT	CC	TT	GG	TT
GB10-0578	Guinea Bissau	An.gambiae	An.gambiae	GG	TT	GG	AA	TT	CC	AA	AA	CC	AA	AG	AG	AC	AA	TT	GG	CC	TT	TT	CC	TT	GG	TT
GB10-0579	Guinea Bissau	An.gambiae	An.gambiae	GG	TT	GG	AA	TT	CC	AA	CC	CC	AA	GG	GG	CC	AA	TT	GG	CC	TT	TT	CC	TT	GG	TT
GB10-0580	Guinea Bissau	An.gambiae	An.gambiae	GG	TT	GG	AA	TT	CC	AA	CC	CC	AA	GG	GG	CC	AA	TT	GG	CC	TT	TT	CC	TT	GG	TT
GB10-0582	Guinea Bissau	An.gambiae	An.gambiae	GG	TT	GG	AA	TT	CC	AA	CC	CC	AA	GG	GG	CC	AA	TT	GG	CC	TT	TT	CC	TT	GG	TT
GB10-0583	Guinea Bissau	An.gambiae	An.gambiae	GG	TT	GG	AA	TT	CC	AA	CC	CC	AA	AG	AG	AC	AA	TT	GG	CC	TT	TT	CC	TT	GG	TT
GB10-0585	Guinea Bissau	An.gambiae	An.gambiae	AA	CC	CC	0	CT	AC	AC	AC	0	GG	0	AG	AC	CC	TT	GG	CC	0	TT	CC	TT	AG	AT
GB10-0590	Guinea Bissau	An.gambiae	An.gambiae	GG	TT	GG	AA	TT	CC	AA	AC	CC	AA	GG	GG	CC	AA	TT	GG	CC	TT	TT	CC	TT	GG	TT
GB10-0591	Guinea Bissau	An.gambiae	An.gambiae	GG	TT	GG	AA	TT	CC	AA	CC	CC	AA	GG	GG	CC	AA	TT	GG	CC	TT	TT	CC	TT	GG	TT
GB10-0593	Guinea Bissau	An.gambiae	An.gambiae	AA	CC	CC	GG	CC	AA	CC	AA	AA	GG	AA	AA	AA	CC	CC	CC	AA	CC	GG	AA	AA	AA	AA
10GBM43	Guinea Bissau	An.coluzzii	An.coluzzii	AA	CC	GG	AG	CC	AA	AC	AC	AA	GG	AA	AA	AA	CC	CT	CG	AC	CT	GT	AC	AT	AG	AT
10GBM42	Guinea Bissau	An.coluzzii	An.coluzzii/An.gambiae	AA	CC	CG	GG	CC	AA	CC	AA	AA	GG	AA	AA	AA	CC	CC	CC	AA	CC	GG	AA	AA	AA	AA
10GBM41	Guinea Bissau	An.coluzzii	An.coluzzii	AA	CC	CC	AG	CC	AA	CC	AA	AA	GG	AA	AA	AA	CC	CC	CC	AA	CC	GG	AA	AA	AA	AA
10GBM40	Guinea Bissau	An.coluzzii	An.coluzzii	AA	CC	CG	AA	CC	AA	AA	AC	AC	GG	AA	AA	AA	CC	TT	CG	AC	CT	TT	AC	AT	AG	AT
10GBM38	Guinea Bissau	An.coluzzii/An.gambiae	An.coluzzii/An.gambiae	AA	CC	CG	GG	CC	AA	CC	AA	AA	GG	AA	AA	AA	CC	CC	CC	AA	CC	GG	AA	AA	AA	AA
10GBM37	Guinea Bissau	An.coluzzii	An.coluzzii	AA	CC	CC	GG	CC	AA	CC	AA	AA	GG	AA	AA	AA	CC	CC	CC	AA	CC	GG	AA	AA	AA	AA
10GBM36	Guinea Bissau	An.coluzzii	An.coluzzii	AG	CT	CG	AG	CT	AC	AA	AC	AA	GG	AG	AG	AC	AC	TT	GG	CC	TT	TT	CC	TT	GG	TT
10GBM35	Guinea Bissau	An.gambiae	An.gambiae	AA	CC	CC	GG	CC	AA	CC	AA	AA	GG	AA	AA	AA	CC	CC	CC	AA	CC	GG	AA	AA	AA	AA
10GBM33	Guinea Bissau	An.coluzzii	An.coluzzii	AA	CC	GG	AG	CC	AA	CC	AA	AA	GG	AA	AA	AA	CC	CC	CC	AA	CC	GG	AA	AA	AA	AA
10GBM32	Guinea Bissau	An.coluzzii	An.coluzzii	AA	CC	CC	GG	CC	AA	CC	AA	AA	GG	AA	AA	AA	CC	CC	CC	AA	CC	GG	AA	AA	AA	AA
10GBM31	Guinea Bissau	An.coluzzii	An.coluzzii	GG	TT	GG	AA	CC	CC	AA	CC	AC	AG	AG	AG	AC	AA	TT	GG	CC	TT	TT	CC	TT	GG	TT
10GBM30	Guinea Bissau	An.gambiae	An.gambiae	AA	CC	GG	AG	CC	AA	AA	CC	CC	AA	AA	AA	AA	CC	CT	GG	CC	TT	TT	CC	TT	GG	TT
10GBM29	Guinea Bissau	An.gambiae	An.gambiae	GG	TT	GG	AA	TT	CC	AA	CC	AC	AG	GG	GG	CC	AA	TT	GG	CC	TT	TT	CC	TT	GG	TT
10GBM28	Guinea Bissau	An.gambiae	An.gambiae	AG	CC	CG	AG	CC	AC	CC	AA	AA	GG	AA	AA	AA	CC	CC	CC	AA	CC	GG	AA	AA	AA	AA
10GBM26	Guinea Bissau	An.coluzzii	An.coluzzii	AA	CC	CG	GG	CC	AA	CC	AA	AA	GG	AA	AA	AA	CC	CC	CC	AA	CC	GG	AA	AA	AA	AA
10GBM25	Guinea Bissau	An.coluzzii	An.coluzzii	0	CC	CC	AA	TT	CC	AA	CC	CC	GG	GG	GG	CC	AA	CC	GG	CC	CC	TT	0	AA	AA	AA
10GBM24	Guinea Bissau	An.gambiae	An.gambiae	AA	CC	CG	GG	CC	AC	AC	AA	AA	GG	AA	AA	AA	CC	CC	CC	AA	CC	GG	AA	AA	AA	AA
10GBM23	Guinea Bissau	An.coluzzii	An.coluzzii	AA	CC	CC	GG	CC	AA	CC	AA	AA	GG	AA	AA	AA	CC	CC	CC	AA	CC	GG	AA	AA	AA	AA
10GBM21	Guinea Bissau	An.coluzzii	An.coluzzii	AA	CC	CC	GG	CC	AA	CC	AA	AA	GG	AA	AA	AA	CC	CC	CC	AA	CC	GG	AA	AA	AA	AA
10GBM18	Guinea Bissau	An.coluzzii	An.coluzzii	AA	CC	CC	GG	CC	AA	CC	AA	AA	GG	AA	AA	AA	CC	CC	CC	AA	CC	GG	AA	AA	AA	AA
10GBM17	Guinea Bissau	An.coluzzii	An.coluzzii	GG	TT	GG	AA	TT	CC	AA	AA	AA	GG	AG	AG	AC	AA	CT	CC	AA	CC	GG	AC	AT	AG	AT
GB10-0068	Guinea Bissau	An.coluzzii/An.gambiae	An.coluzzii/An.gambiae	AG	CT	GG	AA	CT	CC	AA	AC	AC	GG	AG	AG	CC	AC	TT	CG	CC	TT	TT	CC	TT	GG	TT
GB10-0070	Guinea Bissau	An.gambiae	An.gambiae	AA	CC	CG	AG	CC	AC	CC	AA	AA	GG	AA	AA	AA	CC	CC	CC	AA	CC	GG	AA	AA	AA	AA
GB10-0071	Guinea Bissau	An.coluzzii	An.coluzzii/An.gambiae	AA	CC	CC	AA	CT	AC	AA	CC	AA	GG	AA	AA	AA	CC	TT	GG	CC	TT	TT	CC	TT	GG	TT
GB10-0072	Guinea Bissau	An.gambiae	An.gambiae	AG	CT	CG	AG	CT	AC	AA	AC	AA	GG	AG	AG	AC	AA	TT	GG	AC	CT	GT	CC	TT	GG	TT
GB10-0073	Guinea Bissau	An.gambiae	An.gambiae	AG	CC	CG	AG	CC	AC	AA	CC	AC	GG	AA	AA	AA	CC	CT	GG	CC	TT	TT	CC	TT	GG	TT
GB10-0075	Guinea Bissau	An.coluzzii/An.gambiae	An.gambiae	AA	CC	CG	AA	TT	CC	AA	AA	CC	AA	GG	AA	AA	CC	CT	CG	CC	0	TT	0	AA	GG	AA
GB10-0078	Guinea Bissau	An.gambiae	An.gambiae	AG	CT	CG	0	CT	AC	AA	AC	AA	GG	AG	AG	AC	AA	CT	CG	CC	TT	TT	CC	TT	GG	TT
GB10-0080	Guinea Bissau	An.gambiae	An.gambiae	AG	CC	CG	AG	CC	AC	AA	CC	AC	AG	AA	AA	AA	CC	CT	GG	CC	TT	TT	CC	TT	GG	TT
GB10-0083	Guinea Bissau	An.coluzzii/An.gambiae	An.gambiae	0	CC	CG	AA	TT	CC	AA	AA	AC	AG	GG	AG	0	AC	0	GG	CC	TT	TT	0	AA	GG	AA
GB10-0087	Guinea Bissau	An.gambiae	An.gambiae	AA	CC	CG	AG	CC	AC	AA	CC	AA	GG	GG	GG	CC	AA	TT	GG	CC	TT	TT	CC	TT	GG	TT
GB10-0089	Guinea Bissau	An.gambiae	An.gambiae	AG	TT	GG	AA	CT	AC	AA	CC	CC	AA	AA	AA	AA	CC	TT	CG	CC	TT	TT	CC	TT	GG	TT
GB10-0091	Guinea Bissau	An.gambiae	An.gambiae	AG	CT	CG	AA	CT	AC	AA	AC	AC	AG	GG	GG	CC	AA	TT	CG	AC	CT	TT	0	AT	AG	AT
GB10-0092	Guinea Bissau	An.coluzzii/An.gambiae	An.coluzzii/An.gambiae	GG	TT	GG	AG	TT	CC	AA	AC	AA	GG	AG	AG	AC	AA	TT	CG	CC	TT	TT	CC	TT	GG	TT
GB10-0094	Guinea Bissau	An.gambiae	An.gambiae	AA	CC	CC	GG	CC	AA	AA	AC	AC	AG	GG	GG	CC	AA	TT	GG	CC	TT	TT	CC	TT	GG	TT
GB10-0095	Guinea Bissau	An.gambiae	An.gambiae	GG	CT	CG	AA	CT	CC	AA	CC	CC	GG	AG	AG	AC	AC	TT	CG	AC	CT	GT	AC	AT	AG	AT
GB10-0097	Guinea Bissau	An.coluzzii/An.gambiae	An.coluzzii/An.gambiae	AA	CC	CG	GG	CC	AA	AA	CC	AA	GG	AG	AG	AC	AC	TT	GG	CC	TT	TT	CC	TT	GG	TT
GB10-0098	Guinea Bissau	An.coluzzii/An.gambiae	An.gambiae	AG	TT	CG	AG	CT	AC	AA	CC	CC	AA	AG	AG	AC	AC	TT	GG	CC	TT	TT	CC	TT	GG	TT
GB10-0099	Guinea Bissau	An.gambiae	An.gambiae	AG	CT	GG	AG	CT	AC	AC	AC	AC	GG	GG	GG	CC	AA	TT	GG	CC	TT	TT	CC	TT	GG	TT
GB10-0100	Guinea Bissau	An.gambiae	An.gambiae	GG	TT	GG	AA	TT	CC	AA	CC	CC	AA	AA	AA	AA	CC	TT	GG	CC	TT	TT	CC	TT	GG	TT
GB10-0101	Guinea Bissau	An.gambiae	An.gambiae	GG	TT	GG	AG	CT	CC	AA	CC	AC	AG	AG	AG	AC	AA	TT	GG	CC	TT	TT	CC	TT	GG	TT
GB10-0102	Guinea Bissau	An.coluzzii/An.gambiae	An.gambiae	AG	CT	GG	AA	CC	CC	AA	AC	AC	GG	AG	AG	AC	AA	CT	GG	CC	TT	TT	CC	TT	GG	TT
GB10-0105	Guinea Bissau	An.coluzzii/An.gambiae	An.gambiae	0	CC	GG	AA	TT	CC	AA	AA	AA	0	GG	0	0	CC	TT	GG	CC	CT	0	0	AA	0	AA
GB10-0107	Guinea Bissau	An.coluzzii	An.gambiae	AA	CC	GG	GG	CC	AA	AA	AC	CC	AA	AG	AG	AC	AC	CT	CG	AC	CT	GT	CC	TT	GG	TT
10GBQ043	Guinea Bissau	An.gambiae	An.gambiae	AG	CT	GG	AG	CT	AC	AA	AA	CC	AA	GG	AG	AC	AA	TT	CG	AC	CT	GT	AC	AT	AG	AT
10GBQ040	Guinea Bissau	An.coluzzii/An.gambiae	An.coluzzii/An.gambiae	AA	CC	CG	GG	CT	AA	AA	AC	AA	GG	GG	GG	CC	AA	CC	CC	AA	CT	GT	0	AT	AG	AT
10GBQ034	Guinea Bissau	An.coluzzii/An.gambiae	An.coluzzii/An.gambiae	GG	TT	GG	AA	CT	CC	AA	AC	AC	AG	AA	AA	AA	CC	TT	GG	CC	TT	TT	CC	TT	GG	TT
10GBQ026	Guinea Bissau	An.coluzzii/An.gambiae	An.gambiae	AG	TT	GG	AG	CT	CC	AA	CC	AA	GG	GG	GG	CC	AA	CT	CG	CC	TT	TT	CC	TT	GG	TT
10GBQ025	Guinea Bissau	An.coluzzii/An.gambiae	An.gambiae	GG	TT	GG	AA	CT	CC	AC	CC	AC	AG	AG	AG	AC	AC	TT	GG	CC	TT	TT	CC	TT	GG	TT
10GBQ024	Guinea Bissau	An.gambiae	An.gambiae	AA	CC	CG	GG	CC	AA	AA	AC	AA	GG	AA	AA	AA	CC	TT	GG	CC	TT	TT	CC	TT	GG	TT
10GBQ023	Guinea Bissau	An.gambiae	An.gambiae	AA	CC	GG	AG	CC	AA	AC	CC	AA	GG	AG	AG	AC	AC	CT	GG	CC	TT	TT	CC	TT	GG	TT
10GBQ020	Guinea Bissau	An.gambiae	An.gambiae	AG	CT	CG	AG	CT	AC	AA	CC	AA	GG	AG	AG	CC	AC	TT	GG	CC	TT	TT	CC	TT	GG	TT
10GBQ019	Guinea Bissau	An.gambiae	An.gambiae	AG	CC	GG	AG	CC	AA	AA	CC	CC	GG	GG	GG	CC	AA	TT	CG	CC	TT	TT	CC	TT	GG	TT
10GBQ018	Guinea Bissau	An.gambiae	An.gambiae	AG	TT	CG	AG	CT	CC	AC	AC	AC	AG	GG	GG	CC	AA	TT	GG	CC	TT	TT	CC	TT	GG	TT
10GBQ017	Guinea Bissau	An.coluzzii/An.gambiae	An.gambiae	AG	CT	GG	AA	CT	AC	AC	AC	AC	GG	GG	GG	CC	AA	TT	GG	CC	TT	TT	CC	TT	GG	TT
10GBQ015	Guinea Bissau	An.gambiae	An.gambiae	GG	CT	CG	AA	CT	CC	AA	AA	AC	GG	AG	AG	AC	AC	CT	GG	CC	TT	TT	CC	TT	GG	TT
10GBQ014	Guinea Bissau	An.gambiae	An.gambiae	GG	TT	GG	AA	CT	CC	AC	AC	AA	GG	AG	AG	AC	AA	CT	GG	CC	TT	TT	CC	TT	GG	TT
10GBQ013	Guinea Bissau	An.gambiae	An.gambiae	AA	CC	GG	GG	CT	AA	AC	AA	AA	GG	AG	AG	AC	AC	TT	GG	CC	TT	TT	CC	TT	GG	TT
10GBQ010	Guinea Bissau	An.gambiae	An.gambiae	AG	TT	GG	AG	CC	AC	AA	AA	AA	GG	GG	GG	CC	AA	CT	GG	AC	CT	GT	AC	AT	AG	AT
10GBQ008	Guinea Bissau	An.coluzzii/An.gambiae	An.coluzzii/An.gambiae	GG	TT	GG	AA	TT	CC	AA	AC	AA	GG	AG	AG	AC	AC	TT	GG	CC	TT	TT	CC	TT	GG	TT
10GBQ007	Guinea Bissau	An.coluzzii/An.gambiae	An.gambiae	AG	CC	GG	GG	CC	0	CC	CC	AA	GG	AG	AG	AC	AA	0	GG	CC	TT	TT	CC	TT	GG	TT
10GBQ006	Guinea Bissau	An.gambiae	An.gambiae	AG	CT	GG	AA	CT	CC	AA	AA	AA	GG	GG	GG	CC	AA	CT	GG	CC	TT	TT	CC	TT	GG	TT
10GBQ004	Guinea Bissau	An.gambiae	An.gambiae	AG	TT	GG	AA	TT	AC	AA	CC	CC	AA	AG	AG	AC	AC	CT	CG	AC	CT	GT	AC	AT	AG	AT
10GBQ003	Guinea Bissau	An.coluzzii/An.gambiae	An.coluzzii/An.gambiae	AA	CC	CC	GG	CC	AA	CC	AA	AA	GG	AA	AA	AA	CC	CC	CC	AA	CC	GG	AA	AA	AA	AA
10GBQ001	Guinea Bissau	An.coluzzii	An.coluzzii	GG	CT	CG	AA	CC	CC	AA	AC	AC	AG	GG	GG	CC	AA	TT	GG	CC	TT	TT	CC	0	GG	TT
10GBQ016	Guinea Bissau	An.gambiae	An.gambiae	AA	CC	CC	GG	CC	AA	CC	AC	AA	GG	AA	AA	AA	CC	CC	CC	AA	CC	GG	AA	AA	AA	AA
10GBC049	Guinea Bissau	An.coluzzii	An.coluzzii	GG	TT	GG	AA	TT	CC	AA	AC	CC	AA	GG	GG	CC	AA	TT	GG	CC	TT	TT	CC	TT	GG	TT
10GBC048	Guinea Bissau	An.gambiae	An.gambiae	GG	TT	GG	AA	TT	CC	AA	CC	CC	AA	AG	AG	AC	AC	TT	GG	CC	TT	TT	CC	TT	GG	TT
10GBC008	Guinea Bissau	An.gambiae	An.gambiae	AA	CC	CC	GG	CC	AA	CC	AA	AA	GG	AA	AA	AA	CC	CC	CC	AA	CC	GG	AA	AA	AA	AA
10GBC010	Guinea Bissau	An.coluzzii	An.coluzzii	GG	TT	GG	AA	TT	CC	AC	CC	CC	AA	GG	GG	CC	AA	TT	GG	CC	TT	TT	CC	TT	GG	TT
10GBC012	Guinea Bissau	An.gambiae	An.gambiae	GG	TT	GG	AA	TT	CC	AA	CC	CC	AA	AG	AG	AC	AC	TT	GG	CC	TT	TT	CC	TT	GG	TT
10GBC013	Guinea Bissau	An.gambiae	An.gambiae	GG	TT	GG	AA	TT	CC	AA	CC	CC	AA	GG	GG	CC	AA	TT	GG	CC	TT	TT	CC	TT	GG	TT
10GBC015	Guinea Bissau	An.gambiae	An.gambiae	GG	TT	GG	AA	TT	CC	AA	CC	CC	AA	AG	AG	AC	AC	TT	GG	CC	TT	TT	CC	TT	GG	TT
10GBC016	Guinea Bissau	An.gambiae	An.gambiae	GG	TT	GG	AA	TT	CC	AA	CC	CC	AA	GG	GG	CC	AA	TT	GG	CC	TT	TT	CC	TT	GG	TT
10GBC018	Guinea Bissau	An.gambiae	An.gambiae	GG	TT	GG	AA	TT	CC	AA	CC	CC	AA	GG	GG	CC	AA	TT	GG	CC	TT	TT	CC	TT	GG	TT
10GBC022	Guinea Bissau	An.gambiae	An.gambiae	GG	TT	GG	AA	TT	CC	AA	CC	CC	AA	GG	GG	CC	AA	TT	GG	CC	TT	TT	CC	TT	GG	TT
10GBC023	Guinea Bissau	An.gambiae	An.gambiae	AA	CC	CC	GG	CC	AA	CC	AA	AA	GG	AA	AA	AA	CC	CC	CC	AA	CC	GG	AA	AA	AA	AA
10GBC024	Guinea Bissau	An.coluzzii	An.coluzzii	GG	TT	GG	AA	TT	CC	AA	AC	CC	AA	GG	GG	CC	AA	TT	GG	CC	TT	TT	CC	TT	GG	TT
10GBC025	Guinea Bissau	An.gambiae	An.gambiae	GG	TT	GG	AA	TT	CC	AA	CC	CC	AA	GG	GG	CC	AA	TT	GG	CC	TT	TT	CC	TT	GG	TT
10GBC026	Guinea Bissau	An.gambiae	An.gambiae	GG	TT	GG	AA	TT	CC	AA	CC	CC	AA	GG	GG	CC	AA	CT	CG	AC	CT	GT	AC	AT	AG	AT
10GBC027	Guinea Bissau	An.coluzzii	An.coluzzii/An.gambiae	AA	CC	CG	GG	CC	AA	CC	AA	AA	GG	AA	AA	AA	CC	CC	CC	AA	CC	GG	AA	AA	AA	AA
10GBC028	Guinea Bissau	An.coluzzii	An.coluzzii	GG	TT	GG	AA	TT	CC	AA	AC	CC	AA	GG	GG	CC	AA	TT	GG	CC	TT	TT	CC	TT	GG	TT
10GBC029	Guinea Bissau	An.gambiae	An.gambiae	GG	TT	GG	AA	TT	CC	AA	CC	CC	AA	GG	GG	CC	AA	TT	GG	CC	TT	TT	CC	TT	GG	TT
10GBC031	Guinea Bissau	An.gambiae	An.gambiae	AA	CC	CC	GG	CC	AA	CC	AA	AA	GG	AA	AA	AA	CC	CC	CC	AA	CC	GG	AA	AA	AA	AA
10GBC032	Guinea Bissau	An.coluzzii	An.coluzzii	AA	CC	CG	GG	CC	AA	CC	AA	AA	GG	AA	AA	AA	CC	CC	CC	AA	CC	GG	AA	AA	AA	AA
10GBC033	Guinea Bissau	An.coluzzii	An.coluzzii	AA	CC	CG	GG	CC	AA	CC	AA	AA	GG	AA	AA	AA	CC	CC	CC	AA	CC	GG	AA	AA	AA	AA
10GBC034	Guinea Bissau	An.coluzzii	An.coluzzii	AA	CC	CG	GG	CC	AA	CC	AA	AA	GG	AA	AA	AA	CC	CC	CC	AA	CC	GG	AA	AA	AA	AA
10GGM041	Guinea Bissau	An.coluzzii	An.coluzzii	AG	TT	GG	AG	CT	AC	AA	AC	CC	AA	GG	GG	CC	AA	CT	GG	CC	TT	TT	CC	TT	GG	TT
10GGM040	Guinea Bissau	An.gambiae	An.gambiae	AA	CC	CC	GG	CC	AA	CC	AA	AA	GG	AA	AA	AA	CC	CC	CC	AA	CC	GG	AA	AA	AA	AA
10GGM039	Guinea Bissau	An.coluzzii	An.coluzzii	AA	CC	CC	GG	CC	AA	CC	AA	AA	GG	AA	AA	AA	CC	CC	CC	AA	CC	GG	AA	AA	AA	AA
10GGM037	Guinea Bissau	An.coluzzii	An.coluzzii	AA	CC	CC	AG	CC	AA	CC	AA	AA	GG	AA	AA	AA	CC	CC	CC	AA	CC	GG	AA	AA	AA	AA
10GGM036	Guinea Bissau	An.coluzzii	An.coluzzii	AA	CC	CG	GG	CC	AC	CC	AA	AA	GG	AA	AA	AA	CC	CC	CC	AA	CC	GG	AA	AA	AA	AA
10GGM035	Guinea Bissau	An.coluzzii	An.coluzzii	AG	CC	CG	GG	CC	AC	CC	AA	AA	GG	AA	AA	AA	CC	CC	CC	AA	CC	GG	AA	AA	AA	AA
10GGM034	Guinea Bissau	An.coluzzii	An.coluzzii	AG	CC	GG	AG	CC	AC	CC	AA	AA	GG	AA	AA	AA	CC	CT	CG	AC	CT	GT	AC	AT	AG	AT
10GGM033	Guinea Bissau	An.coluzzii/An.gambiae	An.coluzzii/An.gambiae	AA	CC	CG	GG	CC	AA	CC	AA	AA	GG	AA	AA	AA	CC	CC	CC	AA	CC	GG	AA	AA	AA	AA
10GGM014	Guinea Bissau	An.coluzzii	An.coluzzii	AA	CC	CG	AG	CC	AC	CC	AA	AA	GG	AA	AA	AA	CC	CC	CC	AA	CC	GG	AA	AA	AA	AA
10GGM013	Guinea Bissau	An.coluzzii	An.coluzzii	AA	CC	CC	GG	CC	AA	CC	AA	AA	GG	AG	AG	AC	AC	CC	CC	AA	CC	GG	AA	AA	AA	AA
10GGM012	Guinea Bissau	An.coluzzii	An.coluzzii	GG	TT	GG	AA	TT	CC	AA	CC	CC	AA	GG	GG	CC	AA	TT	GG	CC	TT	TT	CC	TT	GG	TT
10GGM011	Guinea Bissau	An.gambiae	An.gambiae	AA	CC	GG	AG	CC	AC	CC	AA	AA	GG	AA	AA	AA	CC	CC	CC	AA	CC	GG	AA	AA	AA	AA
10GGM010	Guinea Bissau	An.coluzzii	An.coluzzii	AA	CC	CG	GG	CC	AA	CC	AA	AA	GG	AG	AG	AC	AC	CC	CC	AA	CC	GG	AA	AA	AA	AA
10GGM009	Guinea Bissau	An.coluzzii	An.coluzzii	AA	CC	GG	GG	CC	AA	CC	AA	AA	GG	AA	AA	AA	CC	CC	CC	AA	CC	GG	AA	AA	AA	AA
10GGM007	Guinea Bissau	An.coluzzii	An.coluzzii	AA	CC	CG	GG	CC	AA	CC	AA	AA	GG	AA	AA	AA	CC	CC	CC	AA	CC	GG	AA	AA	AA	AA
10GGM006	Guinea Bissau	An.coluzzii	An.coluzzii	AA	CC	GG	AG	CC	AA	CC	AA	AA	GG	AA	AA	AA	CC	CC	CC	AA	CC	GG	AA	AA	AA	AA
10GGM005	Guinea Bissau	An.coluzzii	An.coluzzii	AA	CC	CC	GG	CC	AA	CC	AA	AA	GG	AA	AA	AA	CC	CC	CC	AA	CC	GG	AA	0	AA	AA
10GGM004	Guinea Bissau	An.coluzzii	An.coluzzii	AA	CC	CC	GG	CC	AA	CC	AA	AA	GG	AA	AA	AA	CC	CC	CC	AA	CC	GG	AA	AA	AA	AA
10GGM003	Guinea Bissau	An.coluzzii	An.coluzzii	AA	CC	CC	GG	CC	AA	CC	AA	AA	GG	AA	AA	AA	CC	CC	CC	AA	CC	GG	AA	AA	AA	AA
10GGM001	Guinea Bissau	An.coluzzii	An.coluzzii	AA	CC	CC	GG	CC	AA	CC	AA	AA	GG	AA	AA	AA	CC	CT	CC	AA	CC	GG	AA	AA	AA	AA
GB10-0127	Guinea Bissau	An.coluzzii	An.coluzzii	AG	CT	CG	AG	CT	AC	AA	AC	CC	AA	AA	AA	AA	CC	CT	CG	CC	TT	TT	CC	TT	GG	TT
GB10-0130	Guinea Bissau	An.gambiae	An.gambiae	AA	CC	CG	GG	CC	AA	CC	AA	AA	GG	AA	AA	AA	CC	CC	CC	AA	CC	GG	AA	AA	AA	AA
GB10-0132	Guinea Bissau	An.coluzzii	An.coluzzii	AA	CC	GG	GG	CC	AA	AA	AC	CC	AA	AA	AA	AA	CC	TT	GG	CC	TT	TT	CC	TT	GG	TT
GB10-0135	Guinea Bissau	An.gambiae	An.gambiae	AG	CT	CG	AG	CC	AC	AA	AA	AC	GG	GG	GG	CC	AA	TT	GG	CC	TT	TT	CC	TT	GG	TT
GB10-0136	Guinea Bissau	An.gambiae	An.gambiae	AG	CT	GG	AG	CT	AC	AC	CC	AA	GG	AG	AG	AC	AA	TT	GG	CC	TT	TT	CC	TT	GG	TT
GB10-0138	Guinea Bissau	An.gambiae	An.gambiae	AA	CC	CC	GG	CC	AA	CC	AA	AA	GG	AA	AA	AA	CC	CC	CC	AA	CC	GG	AA	AA	AA	AA
GB10-0139	Guinea Bissau	An.coluzzii	An.coluzzii	GG	TT	CG	AA	CT	CC	AA	AC	AC	GG	AA	AA	AA	CC	TT	GG	CC	TT	TT	CC	TT	GG	TT
GB10-0142	Guinea Bissau	An.gambiae	An.gambiae	AA	CC	CG	GG	CC	AA	CC	AA	AA	GG	AG	AG	AC	AC	CC	CC	AA	CC	GG	AA	AA	AA	AA
GB10-0143	Guinea Bissau	An.coluzzii	An.coluzzii	AG	CT	GG	AG	CT	AC	AA	AC	AC	AG	AG	AG	AC	AA	TT	CG	AC	CT	GT	AC	AT	AG	AT
GB10-0155	Guinea Bissau	An.coluzzii/An.gambiae	An.coluzzii/An.gambiae	GG	TT	GG	AA	CT	CC	AA	AC	AA	GG	GG	GG	CC	AA	CT	GG	CC	TT	TT	CC	TT	GG	TT
GB10-0162	Guinea Bissau	An.gambiae	An.gambiae	AA	CC	GG	GG	CC	AA	AC	AC	AA	GG	AA	AA	AA	CC	0	GG	CC	TT	TT	CC	0	GG	TT
GB10-0164	Guinea Bissau	An.gambiae	An.gambiae	AA	CC	CG	AG	CC	AC	CC	AA	AA	GG	AA	AA	AA	CC	CC	CC	AA	CC	GG	AA	AA	AA	AA
GB10-0165	Guinea Bissau	An.coluzzii	An.coluzzii	AA	CC	GG	GG	CC	AA	AA	AC	AA	GG	0	AG	AC	AC	TT	GG	CC	TT	TT	CC	TT	GG	TT
GB10-0166	Guinea Bissau	An.gambiae	An.gambiae	AA	CC	CG	GG	CC	AA	CC	AA	AA	GG	AA	AA	AA	CC	CC	CC	AA	CC	GG	AA	AA	AA	AA
GB10-0167	Guinea Bissau	An.coluzzii	An.coluzzii	AG	CT	CG	AA	CT	AC	AC	AA	AC	AG	AG	AG	AC	AA	CT	GG	AC	CT	GT	AC	AT	AG	AT
GB10-0602	Guinea Bissau	An.coluzzii/An.gambiae	An.coluzzii/An.gambiae	AG	TT	GG	AG	CT	AC	AA	CC	AA	GG	AA	AA	AA	CC	CT	CG	AC	CT	GT	0	AT	AG	AT
GB10-0604	Guinea Bissau	An.coluzzii/An.gambiae	An.coluzzii/An.gambiae	AA	CC	CC	GG	CC	AA	AA	CC	AC	AG	GG	GG	CC	AA	CT	CC	AA	CC	GG	AA	AA	AA	AA
GB10-0606	Guinea Bissau	An.coluzzii	An.coluzzii	GG	TT	GG	AA	TT	CC	AA	AC	AC	AG	AA	AA	AA	CC	TT	GG	CC	TT	TT	CC	TT	GG	TT
GB10-0608	Guinea Bissau	An.coluzzii/An.gambiae	An.coluzzii/An.gambiae	GG	TT	GG	AA	TT	CC	AA	CC	AC	GG	AG	AG	AC	AC	CT	CG	AC	CT	GT	AC	AT	AG	AT
GB10-0611	Guinea Bissau	An.coluzzii/An.gambiae	An.coluzzii/An.gambiae	GG	TT	GG	AA	CC	AC	AA	AC	AC	GG	AG	AG	AC	AA	TT	GG	CC	TT	TT	CC	TT	GG	TT
GB10-0613	Guinea Bissau	An.gambiae	An.gambiae	AG	TT	GG	AG	CT	AC	AA	AA	AC	AG	AG	AG	AC	AC	TT	CC	AA	CC	GG	AA	AA	AA	AA
GB10-0617	Guinea Bissau	An.gambiae	An.coluzzii	AG	CT	CG	AG	CC	CC	AC	AC	CC	AA	AG	AG	AC	AC	CT	CG	AC	CT	GT	AC	AT	AG	AT
GB10-0619	Guinea Bissau	An.coluzzii/An.gambiae	An.coluzzii/An.gambiae	AA	CC	GG	GG	CC	AA	AA	AC	AA	GG	AG	AG	AC	AA	CT	CG	AC	CT	GT	AC	AT	AG	AT
GB10-0633	Guinea Bissau	An.coluzzii/An.gambiae	An.coluzzii/An.gambiae	AG	CT	CC	AA	CC	AC	AA	CC	AA	GG	AA	AA	AA	CC	CT	GG	CC	TT	TT	CC	TT	GG	TT
GB10-0636	Guinea Bissau	An.gambiae	An.gambiae	AG	CT	CC	AG	CC	AC	AC	AC	CC	0	AG	AG	AC	AC	CT	GG	CC	TT	TT	CC	TT	GG	TT
GB10-0637	Guinea Bissau	An.gambiae	An.gambiae	GG	TT	GG	AG	CT	AC	AA	AA	CC	AA	AG	AG	AC	AA	TT	GG	CC	TT	TT	CC	TT	GG	TT
GB10-0641	Guinea Bissau	An.gambiae	An.gambiae	GG	TT	GG	AA	TT	CC	AA	AC	AC	GG	AG	AG	AC	AA	CT	CC	AC	CT	GT	AC	AT	AG	AT
GB10-0645	Guinea Bissau	An.coluzzii/An.gambiae	An.coluzzii/An.gambiae	AG	CC	CG	AA	CC	AC	AA	AA	AC	GG	AA	AA	AA	CC	TT	GG	AC	CT	TT	AC	AT	AG	AT
GB10-0652	Guinea Bissau	An.coluzzii/An.gambiae	An.coluzzii/An.gambiae	AG	TT	GG	AG	CT	AC	AA	AC	AC	AG	AG	AG	AC	AC	CT	CG	AC	CT	GT	AC	AT	AG	AT
GB10-0653	Guinea Bissau	An.coluzzii/An.gambiae	An.coluzzii/An.gambiae	AG	TT	GG	AG	CT	AC	AC	CC	AA	GG	AG	AG	AC	AA	TT	CG	AC	CT	GT	AC	AT	AG	AT
GB10-0691	Guinea Bissau	An.coluzzii/An.gambiae	An.coluzzii/An.gambiae	GG	TT	GG	AA	TT	CC	AA	AA	AA	GG	AG	AG	AA	0	TT	GG	AC	CT	GT	AC	0	AG	AT
GB10-0699	Guinea Bissau	An.coluzzii/An.gambiae	An.coluzzii	AG	TT	CG	AG	CT	AC	AA	AC	AC	AG	AG	AG	AC	AA	TT	CG	AC	CT	GT	AC	AT	AG	AT
GB10-0891	Guinea Bissau	An.coluzzii/An.gambiae	An.coluzzii/An.gambiae	AG	CT	CG	AG	CT	AC	AC	AC	AA	GG	AG	AG	AC	AC	TT	GG	CC	TT	TT	CC	TT	GG	TT
GB10-0927	Guinea Bissau	An.gambiae	An.gambiae	AG	TT	GG	AG	CT	AC	AA	AC	AA	GG	GG	GG	CC	AA	CT	CG	AC	TT	TT	CC	TT	GG	TT
GB10-1005	Guinea Bissau	An.coluzzii/An.gambiae	An.coluzzii	GG	TT	GG	AA	TT	CC	AA	AC	AC	GG	GG	GG	CC	AA	CC	CC	AA	CC	GG	AA	AA	AA	AA
GB10-1100	Guinea Bissau	An.coluzzii	An.coluzzii	GG	TT	GG	AA	TT	CC	AC	AC	AA	GG	AA	AA	AA	CC	CT	GG	CC	TT	TT	CC	TT	GG	TT
GB10-0195	Guinea Bissau	An.gambiae	An.gambiae	AG	CT	GG	AG	CT	AC	AC	CC	AA	GG	AG	AG	AC	AC	TT	GG	CC	TT	TT	CC	TT	GG	TT
GB10-0173	Guinea Bissau	An.gambiae	An.gambiae	AA	CC	CG	GG	CC	AA	AA	AC	AC	AG	AG	AG	AC	AA	CT	CG	AC	CT	GT	AC	AT	AG	AT
GB10-0163	Guinea Bissau	An.coluzzii/An.gambiae	An.gambiae	AA	CC	CG	GG	CC	AA	CC	AA	AA	GG	AA	AA	AA	CC	CC	CC	AA	CC	GG	AA	AA	AA	AA
GB10-0157	Guinea Bissau	An.coluzzii	An.coluzzii	AG	CT	CG	AG	CC	AC	AA	CC	AC	GG	AG	AG	AC	AA	TT	CG	AC	CT	GT	CC	TT	GG	TT
GB10-0152	Guinea Bissau	An.gambiae	An.gambiae	AG	CT	GG	AA	CT	AC	AA	AC	AA	GG	GG	GG	CC	AA	TT	GG	CC	TT	TT	CC	TT	GG	TT
GB10-0146	Guinea Bissau	An.gambiae	An.gambiae	AA	CC	CG	GG	CC	AA	CC	AA	AA	GG	AA	AA	AA	CC	CC	CC	AA	CC	GG	AA	AA	AA	AA
GB10-0145	Guinea Bissau	An.coluzzii	An.coluzzii	AA	CC	CC	GG	CC	AA	CC	AA	AA	GG	AA	AA	AA	CC	CC	CC	AA	CC	GG	0	AA	AA	AA
GB10-0141	Guinea Bissau	An.coluzzii	An.coluzzii	AA	CC	CG	GG	CC	AA	CC	AA	AA	GG	AG	AG	AA	AC	CC	CC	AA	CC	GG	AA	AA	AA	AA
GB10-0137	Guinea Bissau	An.coluzzii	An.coluzzii	AA	CC	CG	GG	CC	AA	CC	AC	AA	GG	AG	AG	AC	AA	CC	CC	AA	CC	GG	AA	AA	AA	AA
GB10-0134	Guinea Bissau	An.coluzzii	An.coluzzii/An.gambiae	GG	TT	GG	AG	TT	CC	AC	CC	AC	GG	GG	GG	CC	AA	TT	GG	CC	TT	TT	AA	AT	AG	AT
GB10-0133	Guinea Bissau	An.coluzzii/An.gambiae	An.gambiae	AA	CC	CC	GG	CC	AA	CC	AA	AA	GG	AA	AA	AA	CC	CT	CG	AC	CT	TT	AC	AT	AG	AT
GB10-0128	Guinea Bissau	An.coluzzii/An.gambiae	An.coluzzii/An.gambiae	AG	TT	GG	AA	CT	AC	AC	AA	CC	AA	AG	AG	AC	AC	CT	GG	CC	TT	TT	CC	TT	GG	TT
GB10-0126	Guinea Bissau	An.gambiae	An.gambiae	AG	TT	GG	AG	CT	AC	AA	AC	AA	GG	AA	AA	AA	CC	CT	CG	AC	CT	GT	AC	AT	AG	AT
GB10-0125	Guinea Bissau	An.coluzzii/An.gambiae	An.coluzzii/An.gambiae	GG	TT	GG	AA	TT	CC	AA	CC	AA	GG	AG	AG	AC	AA	TT	GG	CC	TT	TT	CC	TT	GG	TT
GB10-0156	Guinea Bissau	An.gambiae	An.gambiae	AG	TT	GG	AG	CT	AC	AC	AC	CC	AA	GG	GG	CC	AA	TT	GG	CC	TT	TT	CC	TT	GG	TT
10GBC019	Guinea Bissau	An.gambiae	An.gambiae	AG	TT	GG	AG	CT	AC	AC	CC	CC	AA	GG	GG	CC	AA	TT	CG	CC	TT	TT	CC	TT	GG	TT
10GBC020	Guinea Bissau	An.gambiae	An.gambiae	GG	TT	GG	AA	TT	CC	AA	CC	CC	AA	GG	GG	CC	AA	TT	GG	CC	TT	TT	CC	TT	GG	TT
10GBC035	Guinea Bissau	An.gambiae	An.gambiae	GG	TT	GG	AA	TT	CC	AA	CC	AC	AG	GG	GG	CC	AA	TT	GG	CC	TT	TT	CC	TT	GG	TT
10GBC036	Guinea Bissau	An.gambiae	An.gambiae	GG	TT	GG	AA	TT	CC	AA	CC	AC	GG	GG	GG	CC	AA	TT	GG	CC	TT	TT	CC	TT	GG	TT
10GBC038	Guinea Bissau	An.gambiae	An.gambiae	GG	TT	GG	AA	TT	CC	AA	CC	CC	AA	GG	GG	CC	AA	TT	GG	CC	TT	TT	CC	TT	GG	TT
10GBC039	Guinea Bissau	An.gambiae	An.gambiae	GG	TT	GG	AA	TT	CC	AA	CC	CC	AA	GG	GG	CC	AA	TT	GG	CC	TT	TT	CC	TT	GG	TT
10GBC040	Guinea Bissau	An.gambiae	An.gambiae	GG	TT	GG	AA	TT	CC	AA	CC	CC	AA	AG	AG	AC	AC	CT	GG	CC	TT	TT	CC	TT	GG	TT
10GBC041	Guinea Bissau	An.gambiae	An.gambiae	GG	TT	GG	AA	TT	CC	AA	CC	CC	AA	GG	GG	CC	AA	TT	GG	CC	TT	TT	CC	TT	GG	TT
10GBC042	Guinea Bissau	An.gambiae	NA	GG	TT	GG	AA	TT	CC	AA	CC	CC	AA	GG	GG	CC	AA	TT	GG	CC	TT	TT	CC	TT	GG	TT
10GBC044	Guinea Bissau	An.gambiae	An.gambiae	GG	TT	GG	AA	TT	CC	AA	CC	AC	AG	GG	GG	CC	AA	TT	GG	CC	TT	TT	CC	TT	GG	TT
GB10-0264	Guinea Bissau	An.gambiae	An.gambiae	GG	TT	GG	AA	TT	CC	AA	CC	CC	AA	GG	GG	CC	AA	TT	GG	CC	TT	TT	CC	TT	GG	TT
GB10-0276	Guinea Bissau	An.gambiae	An.gambiae	GG	TT	GG	AA	TT	CC	AA	CC	CC	AA	GG	GG	CC	AA	TT	CG	CC	TT	TT	CC	TT	GG	TT
GB10-0317	Guinea Bissau	An.gambiae	An.gambiae	GG	TT	GG	AA	TT	CC	AA	CC	CC	AA	GG	GG	CC	AA	CT	GG	CC	TT	TT	CC	TT	GG	TT
GB10-0318	Guinea Bissau	An.gambiae	An.gambiae	GG	TT	GG	AA	TT	CC	AA	CC	CC	AA	GG	GG	CC	AA	TT	GG	CC	TT	TT	CC	TT	GG	TT
GB10-0319	Guinea Bissau	An.gambiae	An.gambiae	GG	TT	GG	AA	TT	CC	AA	CC	CC	AA	GG	GG	CC	AA	TT	GG	CC	TT	TT	CC	TT	GG	TT
GB10-0351	Guinea Bissau	An.gambiae	An.gambiae	GG	TT	GG	AA	TT	CC	AA	CC	CC	AA	GG	GG	CC	AA	TT	GG	CC	TT	TT	CC	TT	GG	TT
GB10-0352	Guinea Bissau	An.gambiae	An.gambiae	GG	TT	GG	AA	TT	CC	AA	CC	CC	AA	GG	GG	CC	AA	TT	GG	CC	TT	TT	CC	TT	GG	TT
GB10-0353	Guinea Bissau	An.gambiae	An.gambiae	GG	TT	GG	AA	TT	CC	AA	CC	CC	AA	GG	GG	CC	AA	TT	GG	CC	TT	TT	CC	TT	GG	TT
GB10-0356	Guinea Bissau	An.gambiae	An.gambiae	GG	TT	GG	AA	TT	CC	AA	CC	CC	AA	GG	GG	CC	AA	TT	GG	CC	TT	TT	CC	TT	GG	TT
GB10-0358	Guinea Bissau	An.gambiae	An.gambiae	GG	TT	GG	AA	TT	CC	AA	AC	CC	AA	GG	GG	CC	AA	TT	GG	CC	TT	TT	CC	TT	GG	TT
GB10-0359	Guinea Bissau	An.gambiae	An.gambiae	GG	TT	GG	AA	TT	CC	AA	AC	CC	AA	GG	GG	CC	AA	TT	GG	CC	TT	TT	CC	TT	GG	TT
GB10-0360	Guinea Bissau	An.gambiae	An.gambiae	GG	TT	GG	AA	TT	CC	AA	CC	CC	AA	GG	GG	CC	AA	TT	GG	CC	TT	TT	CC	TT	GG	TT
GB10-0361	Guinea Bissau	An.gambiae	An.gambiae	GG	TT	GG	AA	TT	CC	AA	CC	CC	AA	GG	GG	CC	AA	TT	GG	CC	TT	TT	CC	TT	GG	TT
GB10-0362	Guinea Bissau	An.gambiae	An.gambiae	GG	TT	GG	AA	TT	CC	AA	CC	CC	AA	GG	GG	CC	AA	TT	CG	CC	TT	TT	CC	TT	GG	TT
GB10-0364	Guinea Bissau	An.gambiae	An.gambiae	GG	TT	GG	AA	TT	CC	AA	CC	CC	AA	GG	GG	CC	AA	TT	GG	CC	TT	TT	CC	TT	GG	TT
GB10-0365	Guinea Bissau	An.gambiae	An.gambiae	GG	TT	GG	AA	TT	CC	AA	CC	CC	AA	GG	GG	CC	AA	TT	GG	CC	TT	TT	CC	TT	GG	TT
GB10-0366	Guinea Bissau	An.gambiae	An.gambiae	GG	TT	GG	AA	TT	CC	AA	CC	CC	AA	GG	GG	CC	AA	TT	GG	CC	TT	TT	CC	TT	GG	TT
GB10-0367	Guinea Bissau	An.gambiae	An.gambiae	GG	TT	GG	AA	TT	CC	AA	CC	AC	GG	GG	GG	CC	AA	TT	GG	CC	TT	TT	CC	TT	GG	TT
GB10-0368	Guinea Bissau	An.gambiae	An.gambiae	GG	TT	GG	AA	TT	CC	AA	CC	CC	AA	GG	GG	CC	AA	TT	GG	CC	TT	TT	CC	TT	GG	TT
GB10-0369	Guinea Bissau	An.gambiae	An.gambiae	GG	TT	GG	AA	TT	CC	AA	CC	CC	AA	GG	GG	CC	AA	TT	GG	CC	TT	TT	CC	TT	GG	TT
GB10-0371	Guinea Bissau	An.gambiae	An.gambiae	GG	TT	GG	AA	TT	CC	AA	CC	CC	AA	GG	GG	CC	AA	TT	GG	CC	TT	TT	CC	TT	GG	TT
GB10-0372	Guinea Bissau	An.gambiae	An.gambiae	GG	TT	GG	AA	TT	CC	AA	CC	CC	AA	GG	GG	CC	AA	TT	GG	CC	TT	TT	CC	TT	GG	TT
GB10-0373	Guinea Bissau	An.gambiae	An.gambiae	GG	TT	GG	AA	TT	CC	AA	CC	AC	GG	GG	GG	CC	AA	TT	GG	CC	TT	TT	CC	TT	GG	TT
GB10-0377	Guinea Bissau	An.gambiae	An.gambiae	GG	TT	GG	AA	TT	CC	AA	CC	CC	AA	GG	GG	CC	AA	TT	GG	CC	TT	TT	CC	TT	GG	TT
GB10-0378	Guinea Bissau	An.gambiae	An.gambiae	GG	TT	GG	AA	TT	CC	AA	CC	CC	0	GG	GG	CC	AA	TT	GG	CC	TT	TT	CC	TT	GG	TT
GB10-0379	Guinea Bissau	An.gambiae	An.gambiae	GG	TT	GG	0	TT	CC	AA	CC	CC	AA	GG	GG	CC	AA	TT	GG	CC	TT	TT	CC	TT	GG	TT
GB10-0381	Guinea Bissau	An.gambiae	An.gambiae	GG	TT	GG	AA	TT	CC	AA	CC	CC	AA	GG	GG	CC	AA	TT	GG	CC	TT	TT	CC	TT	GG	TT
GB10-0384	Guinea Bissau	An.gambiae	An.gambiae	GG	TT	GG	AA	TT	CC	AA	CC	CC	AA	GG	GG	CC	AA	TT	GG	CC	TT	TT	CC	TT	GG	TT
GB10-0385	Guinea Bissau	An.gambiae	An.gambiae	GG	TT	GG	AA	TT	CC	AA	CC	CC	AA	GG	GG	CC	AA	TT	GG	CC	TT	TT	CC	TT	GG	TT
GB10-0386	Guinea Bissau	An.gambiae	An.gambiae	GG	TT	GG	AA	TT	CC	AA	CC	CC	0	GG	GG	CC	AA	TT	GG	CC	TT	TT	CC	TT	GG	TT
GB10-0388	Guinea Bissau	An.gambiae	An.gambiae	GG	TT	GG	AA	TT	CC	AA	CC	CC	AA	GG	GG	CC	AA	TT	GG	CC	TT	TT	CC	TT	GG	TT
GB10-0393	Guinea Bissau	An.gambiae	An.gambiae	GG	TT	GG	AA	TT	CC	AA	AC	CC	AA	GG	GG	CC	AA	TT	GG	CC	TT	TT	CC	TT	GG	TT
GB10-0398	Guinea Bissau	An.gambiae	An.gambiae	GG	TT	GG	AA	TT	CC	AA	CC	CC	AA	GG	GG	CC	AA	TT	GG	CC	TT	TT	CC	TT	GG	TT
GB10-0399	Guinea Bissau	An.gambiae	An.gambiae	GG	TT	GG	AA	TT	CC	AA	CC	CC	0	GG	GG	CC	AA	TT	GG	CC	TT	TT	CC	TT	GG	TT
GB10-0403	Guinea Bissau	An.gambiae	An.gambiae	GG	TT	GG	AA	TT	CC	AA	CC	CC	AA	GG	GG	CC	AA	TT	GG	CC	TT	TT	CC	TT	GG	TT
GB10-0406	Guinea Bissau	An.gambiae	An.gambiae	GG	TT	GG	AA	TT	CC	AA	CC	CC	AA	GG	GG	CC	AA	TT	GG	CC	TT	TT	CC	TT	GG	TT
GB10-0407	Guinea Bissau	An.gambiae	An.gambiae	GG	TT	GG	AA	TT	CC	AA	CC	CC	AA	AG	AG	AC	AA	TT	GG	CC	TT	TT	CC	TT	GG	TT
GB10-0408	Guinea Bissau	An.gambiae	An.gambiae	AA	CC	CC	GG	CC	AA	CC	AA	AA	GG	AA	AA	AA	CC	CC	CC	AA	CC	GG	AA	AA	AA	AA
10GBM50	Guinea Bissau	An.coluzzii	An.coluzzii	AA	CC	CC	GG	CC	AA	CC	AA	AA	GG	AA	AA	AA	CC	CC	CC	AA	CC	GG	AA	AA	AA	AA
10GBM49	Guinea Bissau	An.coluzzii	An.coluzzii	AA	CC	CC	GG	CC	AA	CC	AA	AA	GG	AA	AA	AA	CC	CC	CC	AA	CC	GG	AA	AA	AA	AA
10GBM48	Guinea Bissau	An.coluzzii	An.coluzzii	AA	CC	CG	GG	CC	AA	CC	AA	AA	GG	AA	AA	AA	CC	CC	CC	AA	CC	GG	AA	AA	AA	AA
10GBM47	Guinea Bissau	An.coluzzii	An.coluzzii	AG	CC	CG	AG	CC	AC	CC	AA	AA	GG	AG	AG	AC	AC	CC	CC	AA	CC	GG	AA	AA	AA	AA
10GBM45	Guinea Bissau	An.coluzzii	An.coluzzii	AA	CC	CG	GG	CC	AA	CC	AA	AA	GG	AA	AA	AA	CC	CC	CC	AA	CC	GG	AA	AA	AA	AA
10GBM44	Guinea Bissau	An.coluzzii	An.coluzzii	AG	CC	GG	GG	CC	AC	CC	AA	AA	GG	AA	AA	AA	CC	CC	CC	AA	CC	GG	AA	AA	AA	AA
10GBM08	Guinea Bissau	An.coluzzii	An.coluzzii	AA	CC	CG	AG	CC	AC	CC	AA	AA	GG	AA	AA	AA	CC	CC	CC	AA	CC	GG	AA	AA	AA	AA
10GBM07	Guinea Bissau	An.coluzzii	An.coluzzii	AA	CC	CC	GG	CC	AA	CC	AA	AA	GG	AA	AA	AA	CC	CC	CC	AA	CC	GG	AA	AA	AA	AA
10GBM02	Guinea Bissau	An.coluzzii	An.coluzzii	AA	CC	GG	GG	CC	AA	CC	AA	AA	GG	AA	AA	AA	CC	CC	CC	AA	CC	GG	AA	AA	AA	AA
10GBM01	Guinea Bissau	An.coluzzii	An.coluzzii	AG	CC	CG	AA	TT	CC	AA	AA	CC	0	GG	AA	AA	CC	CT	CG	CC	CT	TT	0	AA	GG	AA
GB10-0079	Guinea Bissau	An.gambiae	An.gambiae	AG	CC	GG	AG	CC	AC	AC	CC	AC	GG	AG	AG	AC	AC	TT	GG	CC	TT	TT	CC	TT	GG	TT
10GBQ031	Guinea Bissau	An.gambiae	An.gambiae	AG	CT	CG	0	CC	AC	AC	AA	AC	AG	AG	0	AC	AA	CT	CG	AC	CT	GT	CC	TT	GG	TT
10GBQ029	Guinea Bissau	An.gambiae	An.gambiae	AG	TT	GG	AG	CT	AC	AA	AC	AC	GG	AG	AG	AC	AC	TT	GG	CC	TT	TT	CC	TT	GG	TT
10GBQ028	Guinea Bissau	An.gambiae	An.gambiae	GG	TT	GG	AG	CC	CC	AA	CC	AC	GG	AA	AA	AA	CC	TT	GG	CC	TT	TT	CC	TT	GG	TT
10GBQ027	Guinea Bissau	An.gambiae	An.gambiae	AG	TT	GG	AG	CT	AC	AC	AC	AA	GG	AG	AG	AC	AA	CT	GG	CC	TT	TT	CC	TT	GG	TT
GB10-0635	Guinea Bissau	An.gambiae	An.gambiae	AG	CT	CG	AA	CT	AC	AA	CC	AA	GG	GG	GG	CC	AA	TT	GG	CC	TT	TT	CC	TT	GG	TT
GB10-0640	Guinea Bissau	An.gambiae	An.gambiae	AG	CT	GG	AG	CT	AC	AC	CC	AA	GG	AG	AG	AC	AA	CT	GG	CC	TT	TT	CC	TT	GG	TT
GB10-0646	Guinea Bissau	An.gambiae	An.gambiae	GG	CT	CG	AA	CC	CC	AA	CC	CC	0	AA	AA	AA	CC	TT	GG	CC	TT	TT	CC	TT	GG	TT
GB10-0654	Guinea Bissau	An.gambiae	An.gambiae	GG	TT	GG	AA	TT	CC	AA	CC	AC	AG	AG	AG	CC	AA	CT	CG	AC	CT	GT	AC	AT	AG	AT
GB10-0667	Guinea Bissau	An.coluzzii/An.gambiae	An.coluzzii/An.gambiae	GG	TT	GG	AA	CT	CC	AA	AC	AC	AG	AA	AA	AA	CC	CT	GG	CC	TT	TT	CC	TT	GG	TT
GB10-0669	Guinea Bissau	An.gambiae	An.gambiae	AG	CT	GG	0	CT	AC	AA	CC	AC	AG	AG	AG	AC	AA	TT	GG	CC	TT	TT	CC	TT	GG	TT
GB10-0671	Guinea Bissau	An.gambiae	An.gambiae	AG	CT	CC	AA	CC	AC	AC	AA	AC	GG	AG	AG	AC	AC	TT	GG	CC	TT	TT	CC	TT	GG	TT
GB10-0676	Guinea Bissau	An.gambiae	An.gambiae	AA	CC	GG	GG	CC	AA	AC	AC	AA	GG	AA	AA	AA	CC	TT	GG	CC	TT	TT	CC	TT	GG	TT
GB10-0680	Guinea Bissau	An.gambiae	An.gambiae	GG	TT	GG	AA	CT	CC	AA	AC	AC	GG	AG	AG	AC	AC	TT	GG	CC	TT	TT	CC	TT	GG	TT
GB10-0684	Guinea Bissau	An.coluzzii/An.gambiae	An.gambiae	GG	TT	GG	AA	TT	CC	AA	AC	AC	AG	GG	GG	CC	AA	TT	CG	AC	CT	GT	AC	AT	AG	AT
GB10-0693	Guinea Bissau	An.coluzzii/An.gambiae	An.coluzzii/An.gambiae	AG	CT	CG	AA	CT	AC	AA	CC	AA	GG	GG	GG	CC	AA	TT	GG	CC	TT	TT	AC	AT	AG	AT
GB10-0694	Guinea Bissau	An.coluzzii/An.gambiae	An.coluzzii/An.gambiae	AG	TT	GG	AG	CC	AC	AC	CC	AC	AG	AG	AG	AC	AC	TT	CG	AC	CT	GT	AC	AT	AG	AT
GB10-0696	Guinea Bissau	An.coluzzii/An.gambiae	An.coluzzii/An.gambiae	AA	CC	CC	AG	CC	AA	AA	AC	AA	GG	AA	AA	AA	CC	TT	GG	CC	TT	TT	CC	TT	GG	TT
GB10-0896	Guinea Bissau	An.coluzzii/An.gambiae	An.gambiae	AA	CC	GG	AG	CC	AC	AA	CC	CC	0	AA	AA	AA	CC	CT	CG	AC	CT	GT	AC	AT	AG	AT
GB10-0899	Guinea Bissau	An.coluzzii/An.gambiae	An.coluzzii/An.gambiae	GG	TT	GG	AA	CT	CC	AA	AC	AC	GG	GG	GG	CC	AA	TT	GG	CC	TT	TT	CC	TT	GG	TT
GB10-0904	Guinea Bissau	An.coluzzii/An.gambiae	An.gambiae	AG	TT	CG	AA	CC	AC	AA	AC	AC	AG	AA	AA	AA	CC	TT	GG	CC	TT	TT	CC	TT	GG	TT
GB10-0924	Guinea Bissau	An.gambiae	An.gambiae	GG	TT	GG	AA	TT	CC	AA	AC	AA	GG	AG	AG	AC	AC	TT	GG	CC	TT	TT	CC	TT	GG	TT
GB10-0931	Guinea Bissau	An.gambiae	An.gambiae	GG	TT	GG	AA	CT	CC	AA	CC	AC	AG	GG	GG	CC	AA	TT	GG	CC	TT	TT	CC	TT	GG	TT
GB10-0960	Guinea Bissau	An.gambiae	An.gambiae	GG	TT	CG	AA	CC	CC	AA	AA	AC	AG	AA	AA	AA	CC	TT	GG	CC	TT	TT	CC	TT	GG	TT
GB10-0961	Guinea Bissau	An.gambiae	An.gambiae	AG	CC	GG	AA	CC	AC	CC	AC	AA	GG	AG	AG	AC	AC	CT	CG	AC	CT	GT	AC	AT	AG	AT
GB10-0973	Guinea Bissau	An.coluzzii/An.gambiae	An.coluzzii/An.gambiae	AA	CC	CG	GG	CC	AA	AA	AC	AA	GG	AA	AA	AA	CC	TT	GG	CC	TT	TT	CC	TT	GG	TT
GB10-1152	Guinea Bissau	An.gambiae	An.gambiae	AA	CC	GG	GG	CC	AA	AA	CC	AA	GG	GG	GG	CC	AA	CC	CC	AA	CC	GG	0	AT	AG	AT
GB10-1155	Guinea Bissau	An.coluzzii/An.gambiae	An.coluzzii/An.gambiae	AA	CC	GG	AA	CC	AA	AA	AC	AA	GG	AG	AG	AC	AC	TT	CG	AC	CT	GT	CC	TT	GG	TT
GB10-1159	Guinea Bissau	An.gambiae	An.gambiae	AG	TT	CG	AG	CC	AC	AC	AC	AA	GG	AG	AG	AC	AC	CT	CG	AC	CT	TT	CC	TT	GG	TT
GB10-1164	Guinea Bissau	An.gambiae	An.gambiae	AG	CC	CG	AA	CC	AA	AC	CC	AA	GG	AG	AG	AC	AA	TT	GG	AC	CT	GT	AC	AT	AG	AT
GB10-1179	Guinea Bissau	An.coluzzii/An.gambiae	An.coluzzii/An.gambiae	GG	TT	GG	AA	CT	CC	AC	AC	AC	AG	GG	GG	CC	AA	TT	GG	AC	CT	GT	AC	AT	AG	AT
GB10-1183	Guinea Bissau	An.coluzzii/An.gambiae	An.coluzzii/An.gambiae	GG	TT	GG	AA	TT	CC	AC	AC	AA	GG	GG	GG	CC	AA	TT	GG	CC	TT	TT	CC	TT	GG	TT
GB10-1188	Guinea Bissau	An.gambiae	An.gambiae	AG	CC	GG	AA	CC	AC	AC	AC	AC	AG	AG	AG	AC	AA	CT	CG	AC	CT	GT	AC	AT	AG	AT
GB10-0963	Guinea Bissau	An.coluzzii/An.gambiae	An.coluzzii/An.gambiae	GG	TT	CG	AA	CT	CC	AA	CC	AA	GG	GG	GG	CC	AA	TT	CG	AC	CT	TT	CC	TT	GG	TT
10GBA151	Guinea Bissau	An.gambiae	An.gambiae	AG	TT	GG	AA	CT	AC	AC	AA	AC	GG	GG	GG	CC	AA	TT	GG	CC	TT	TT	CC	TT	GG	TT
10GBA149	Guinea Bissau	An.gambiae	An.gambiae	GG	CT	GG	AA	CT	AC	AA	CC	AA	GG	AG	AG	AC	AA	TT	GG	CC	TT	TT	CC	TT	GG	TT
10GBA145	Guinea Bissau	An.gambiae	An.gambiae	AG	CT	GG	AG	CT	AC	AA	AC	AA	GG	AA	AA	AA	CC	TT	GG	CC	TT	TT	CC	TT	GG	TT
10GBA128	Guinea Bissau	An.gambiae	An.gambiae	AG	TT	GG	AG	CT	AC	AA	AC	AC	GG	GG	GG	AC	AA	CC	CC	AC	CT	GT	AC	AT	AG	AT
10GBA124	Guinea Bissau	An.coluzzii/An.gambiae	An.coluzzii/An.gambiae	AA	CC	GG	AG	CC	AA	AA	CC	AC	AG	AG	AG	AC	AC	TT	GG	CC	TT	TT	CC	TT	GG	TT
10GBA120	Guinea Bissau	An.gambiae	An.gambiae	AG	TT	GG	AG	CT	AC	AC	AC	AC	AG	GG	GG	CC	AA	CT	CG	CC	TT	TT	CC	TT	GG	TT
10GBA105	Guinea Bissau	An.gambiae	An.gambiae	GG	TT	GG	AA	TT	CC	AA	CC	CC	AA	GG	GG	CC	AA	CT	GG	CC	TT	TT	CC	TT	GG	TT
10GBC047	Guinea Bissau	An.gambiae	An.gambiae	GG	TT	GG	AG	CT	AC	AC	CC	CC	AA	GG	GG	CC	AA	TT	GG	CC	TT	TT	CC	TT	GG	TT
10GBC046	Guinea Bissau	An.gambiae	An.gambiae	GG	TT	GG	AA	TT	CC	AA	CC	CC	0	AG	AG	AC	AA	TT	GG	CC	TT	TT	CC	TT	GG	TT
10GBC045	Guinea Bissau	An.gambiae	An.gambiae	AA	CC	CC	GG	CC	AA	CC	AA	AA	GG	AA	AA	AA	CC	CC	CC	AA	CC	GG	AA	AA	AA	AA
10GBC002	Guinea Bissau	An.coluzzii	An.coluzzii	GG	TT	GG	AA	TT	CC	AA	CC	CC	AA	GG	GG	CC	AA	TT	GG	CC	TT	TT	CC	TT	GG	TT
10GBC003	Guinea Bissau	An.gambiae	An.gambiae	AA	CC	CC	GG	CC	AA	CC	AA	AA	GG	AA	AA	AA	CC	CC	CC	AA	CC	GG	AA	AA	AA	AA
10GBC004	Guinea Bissau	An.coluzzii	An.coluzzii	GG	TT	GG	AA	TT	CC	AA	CC	CC	AA	GG	GG	CC	AA	TT	GG	CC	TT	TT	CC	TT	GG	TT
10GBC005	Guinea Bissau	An.gambiae	An.gambiae	GG	TT	GG	AA	TT	CC	AA	CC	CC	AA	AG	AG	AC	AA	TT	GG	CC	TT	TT	CC	TT	GG	TT
10GBC007	Guinea Bissau	An.gambiae	An.gambiae	AA	CC	CG	GG	CC	AA	AC	AA	AA	GG	AA	AA	AA	CC	CC	CC	AA	CC	GG	AA	AA	AA	AA
10GGM043	Guinea Bissau	An.coluzzii	An.coluzzii	AA	CC	CG	GG	CC	AA	CC	AA	AA	GG	AA	AA	AA	CC	CC	CC	AA	CC	GG	AA	AA	AA	AA
10GGM042	Guinea Bissau	An.coluzzii	An.coluzzii	AA	CC	CG	GG	CC	AA	CC	AA	AA	GG	AA	AA	AA	CC	CC	CC	AA	CC	GG	AA	AA	AA	AA
10GGM032	Guinea Bissau	An.coluzzii	An.coluzzii	AA	CC	CG	AG	CC	AA	CC	AA	AA	GG	AA	AA	AA	CC	CC	CC	AA	CC	GG	AA	AA	AA	AA
10GGM031	Guinea Bissau	An.coluzzii	An.coluzzii	AA	CC	CC	GG	CC	AA	AC	AA	AA	GG	AA	AA	AA	CC	CC	CC	AA	CC	GG	AA	AA	AA	AA
10GGM030	Guinea Bissau	An.coluzzii	An.coluzzii	AA	CC	CC	GG	CC	AA	CC	AA	AA	GG	AA	AA	AA	CC	CC	CC	AA	CC	GG	AA	AA	AA	AA
10GGM029	Guinea Bissau	An.coluzzii	An.coluzzii	AA	CC	CG	AG	CC	AC	CC	AA	AA	GG	AA	AA	AA	CC	CC	CC	AA	CC	GG	AA	AA	AA	AA
10GGM028	Guinea Bissau	An.coluzzii	An.coluzzii	AG	CC	CG	GG	CC	AC	AC	AA	AA	GG	AA	AA	AA	CC	CC	CC	AA	CC	GG	AA	AA	AA	AA
10GGM027	Guinea Bissau	An.coluzzii	An.coluzzii	AA	CC	CC	GG	CC	AA	CC	AA	AA	GG	AA	AA	AA	CC	CC	CC	AA	CC	GG	AA	AA	AA	AA
10GGM026	Guinea Bissau	An.coluzzii	An.coluzzii	AA	CC	CC	GG	CC	AA	CC	AA	AA	GG	AA	AA	AA	CC	CC	CC	AA	CC	GG	AA	AA	AA	AA
10GGM025	Guinea Bissau	An.coluzzii	An.coluzzii	AG	CC	CG	GG	CT	AC	CC	AA	AA	GG	AA	AA	AA	CC	CC	CC	AA	CC	GG	AA	AA	AA	AA
10GGM024	Guinea Bissau	An.coluzzii	An.coluzzii	AA	CC	CC	GG	CC	AA	CC	AA	AA	GG	AG	AG	AC	AC	CC	CC	AA	CC	GG	AA	AA	AA	AA
10GGM023	Guinea Bissau	An.coluzzii	An.coluzzii	AA	CC	CC	GG	CC	AA	CC	AA	AA	GG	AA	AA	AA	CC	CC	CC	AA	CC	GG	0	AA	AA	AA
10GGM021	Guinea Bissau	An.coluzzii	An.coluzzii	AA	CC	CC	GG	CC	AA	CC	AA	AA	GG	AA	AA	AA	CC	CC	CC	AA	CC	GG	AA	AA	AA	AA
10GGM020	Guinea Bissau	An.coluzzii	An.coluzzii	AA	CC	CG	GG	CC	AA	CC	AA	AA	GG	AA	AA	AA	CC	CC	CC	AA	CC	GG	AA	AA	AA	AA
10GGM019	Guinea Bissau	An.coluzzii	An.coluzzii	AG	CC	CC	AG	CC	AC	CC	AA	AA	GG	AA	AA	AA	CC	CC	CC	AA	CC	GG	AA	AA	AA	AA
10GGM018	Guinea Bissau	An.coluzzii	An.coluzzii	AG	CC	CG	AG	CC	AC	CC	AA	AA	GG	AA	AA	AA	CC	CC	CC	AA	CC	GG	AA	AA	AA	AA
10GGM017	Guinea Bissau	An.coluzzii	An.coluzzii	AA	CC	CC	GG	CC	AA	CC	AA	AA	GG	AA	AA	AA	CC	CC	CC	AA	CC	GG	AA	AA	AA	AA
10GGM016	Guinea Bissau	An.coluzzii	An.coluzzii	AA	CC	CC	GG	CC	AA	CC	AA	AA	GG	AA	AA	AA	CC	CC	CC	AA	CC	GG	AA	AA	AA	AA
10GGM015	Guinea Bissau	An.coluzzii	An.coluzzii	GG	TT	GG	AA	TT	CC	AA	CC	CC	AA	GG	GG	CC	AA	TT	GG	CC	TT	TT	CC	TT	GG	TT
GB10-0543	Guinea Bissau	An.gambiae	An.gambiae	GG	TT	GG	AA	TT	CC	AC	CC	CC	0	GG	GG	CC	AA	TT	GG	CC	TT	TT	CC	TT	GG	TT
GB10-0562	Guinea Bissau	An.gambiae	An.gambiae	GG	TT	GG	AA	TT	CC	AA	CC	CC	0	GG	GG	CC	AA	TT	GG	CC	TT	TT	CC	TT	GG	TT
GB10-0565	Guinea Bissau	An.gambiae	An.gambiae	GG	TT	GG	AA	TT	CC	AC	CC	CC	AA	GG	GG	CC	AA	TT	GG	CC	TT	TT	CC	TT	GG	TT
GB10-0566	Guinea Bissau	An.gambiae	An.gambiae	AA	CC	CG	AG	CC	AA	CC	AA	AA	GG	AA	AA	AA	CC	CC	CC	AA	CC	GG	AA	AA	AA	AA
10GBM16	Guinea Bissau	An.coluzzii	An.coluzzii	GG	TT	GG	AA	TT	CC	AA	CC	AA	GG	AG	AG	AC	AA	CT	CG	CC	TT	TT	CC	TT	GG	TT
10GBM15	Guinea Bissau	An.gambiae	An.gambiae	GG	TT	GG	AA	TT	CC	AA	AC	AC	GG	AG	AG	AC	AA	TT	CG	AC	CT	GT	AC	AT	AG	AT
10GBM14	Guinea Bissau	An.coluzzii/An.gambiae	An.coluzzii/An.gambiae	AA	CC	CG	AG	CC	AA	CC	AA	AA	GG	AA	AA	AA	CC	CC	CC	AA	CC	GG	AA	AA	AA	AA
10GBM13	Guinea Bissau	An.coluzzii	An.coluzzii	GG	CC	GG	AG	CC	CC	CC	AA	AA	GG	AA	AA	AA	CC	CC	CC	AA	CC	GG	AA	AA	AA	AA
10GBM12	Guinea Bissau	An.coluzzii	An.coluzzii	AA	CC	CC	GG	CC	AA	CC	AA	AA	GG	AA	AA	AA	CC	CC	CC	AA	CC	GG	AA	AA	AA	AA
10GBM10	Guinea Bissau	An.coluzzii	An.coluzzii	AA	CC	CC	GG	CC	AA	CC	AA	AA	GG	AA	AA	AA	CC	CC	CC	AA	CC	GG	AA	AA	AA	AA
10GBM09	Guinea Bissau	An.coluzzii	An.coluzzii	AG	CT	CG	AG	CT	AC	AA	CC	AC	GG	GG	GG	CC	AA	TT	CG	AC	CT	GT	AC	AT	AG	AT
10GBM06	Guinea Bissau	An.coluzzii	An.coluzzii/An.gambiae	AA	CC	CG	GG	CC	AA	CC	AA	AA	GG	AA	AA	AA	CC	CC	CC	AA	CC	GG	0	AA	AA	AA
10GBM05	Guinea Bissau	An.coluzzii	An.coluzzii	AA	CC	CG	GG	CC	AA	AA	AC	AC	GG	AG	AG	AC	AC	TT	GG	CC	TT	TT	CC	TT	GG	TT
10GBM04	Guinea Bissau	An.gambiae	An.gambiae	AG	TT	GG	AG	CT	AC	AC	AC	AC	AG	AG	AG	AC	AC	TT	GG	CC	TT	TT	CC	TT	GG	TT
10GBM03	Guinea Bissau	An.gambiae	An.gambiae	AG	CT	CG	AG	CC	AC	AA	AC	AA	GG	AG	AG	AC	AA	TT	GG	CC	TT	TT	CC	TT	GG	TT
GB10-0074	Guinea Bissau	An.gambiae	An.gambiae	AA	CC	CG	AG	CC	AA	AA	CC	CC	AA	AA	AA	AA	CC	CT	CG	CC	TT	TT	CC	TT	GG	TT
GB10-0076	Guinea Bissau	An.gambiae	An.gambiae	AG	CT	CG	AA	CT	AC	AC	AC	AA	GG	AG	AG	AC	AC	CT	GG	CC	TT	TT	CC	TT	GG	TT
GB10-0077	Guinea Bissau	An.gambiae	An.gambiae	AA	CC	GG	GG	CC	AA	AA	CC	AC	AG	AG	AG	AC	AC	TT	CG	AC	CT	GT	AC	AT	AG	AT
GB10-0903	Guinea Bissau	An.coluzzii/An.gambiae	An.coluzzii/An.gambiae	AG	CT	CG	AG	CT	AC	AA	AC	AA	GG	GG	GG	CC	AA	CT	CG	AC	CT	GT	AC	AT	AG	AT
GB10-0905	Guinea Bissau	An.coluzzii/An.gambiae	An.coluzzii/An.gambiae	GG	TT	GG	AG	CT	AC	AC	AC	AA	GG	AA	AA	AA	CC	TT	GG	CC	TT	TT	CC	TT	GG	TT
GB10-0921	Guinea Bissau	An.coluzzii/An.gambiae	An.gambiae	AA	CC	CG	GG	CC	AC	AA	AA	AC	GG	AG	AG	AC	AC	TT	CG	AC	CT	TT	AC	AT	AG	AT
GB10-1132	Guinea Bissau	An.coluzzii/An.gambiae	An.coluzzii	GG	CT	GG	AG	CT	CC	AA	CC	AA	GG	AG	AG	AC	AA	CT	CG	AC	CT	GT	AC	0	AG	AT
GB10-1165	Guinea Bissau	An.coluzzii/An.gambiae	An.coluzzii/An.gambiae	AA	CC	CG	GG	CC	AA	AA	AC	AA	GG	GG	GG	CC	AA	TT	CG	AC	CT	TT	AC	AT	AG	AT
GB10-1184	Guinea Bissau	An.coluzzii/An.gambiae	An.coluzzii/An.gambiae	GG	TT	GG	AA	TT	CC	AC	0	AC	GG	0	AG	AC	AC	TT	GG	CC	TT	TT	0	0	0	TT
GB10-1186	Guinea Bissau	An.coluzzii/An.gambiae	An.gambiae	AA	CC	CG	GG	CC	AA	AC	CC	AC	GG	GG	GG	CC	AA	TT	GG	AC	CT	GT	AC	AT	AG	AT
GB10-1192	Guinea Bissau	An.coluzzii/An.gambiae	An.coluzzii/An.gambiae	AG	CT	CG	AG	CT	AC	AA	CC	AC	AG	AG	AG	AC	AC	CT	CG	AC	CT	GT	AC	AT	AG	AT
GB10-1194	Guinea Bissau	An.coluzzii/An.gambiae	An.coluzzii/An.gambiae	GG	TT	GG	AA	TT	CC	AA	AC	AA	GG	AG	AG	AC	AA	CT	CG	CC	TT	TT	CC	TT	GG	TT
GB10-1211	Guinea Bissau	An.gambiae	An.gambiae	GG	TT	GG	AA	CT	CC	AA	CC	AC	AG	AG	AG	AC	AC	TT	GG	CC	TT	TT	AC	AT	AG	AT
GB10-1213	Guinea Bissau	An.coluzzii/An.gambiae	An.coluzzii/An.gambiae	AG	TT	GG	AA	CT	AC	AA	CC	AC	GG	AG	AG	AC	AA	TT	GG	CC	TT	TT	CC	TT	GG	TT
GB10-1231	Guinea Bissau	An.gambiae	An.gambiae	AG	TT	GG	AG	CT	AC	AC	AA	AA	GG	GG	GG	CC	AA	CT	CG	AC	CT	GT	AC	AT	AG	AT
GB10-1232	Guinea Bissau	An.coluzzii/An.gambiae	An.coluzzii/An.gambiae	AG	CT	GG	AG	CT	AC	AA	AC	AA	GG	AG	AG	AC	AA	TT	GG	CC	TT	TT	CC	TT	GG	TT
GB10-1233	Guinea Bissau	An.gambiae	An.gambiae	AG	TT	GG	AG	CT	CC	AA	AA	AA	GG	AG	AG	AC	AC	TT	CG	AC	CT	GT	AC	AT	AG	AT
GB10-1234	Guinea Bissau	An.coluzzii/An.gambiae	An.coluzzii/An.gambiae	AA	CC	CG	AG	CC	AA	AA	AC	AC	AG	GG	GG	CC	AA	CT	GG	CC	TT	TT	CC	TT	GG	TT
GB10-1235	Guinea Bissau	An.gambiae	An.gambiae	AG	CT	CG	AG	CC	AC	AA	AC	AC	GG	GG	GG	CC	AA	TT	GG	CC	TT	TT	CC	TT	GG	TT
GB10-1236	Guinea Bissau	An.gambiae	An.gambiae	AA	CC	GG	AG	CC	AA	AA	AC	AC	GG	AG	AG	AC	AC	TT	GG	CC	TT	TT	CC	TT	GG	TT
10GBA152	Guinea Bissau	An.coluzzii/An.gambiae	An.gambiae	AG	CT	GG	AG	CC	AC	0	AC	AC	AG	AA	AA	AA	CC	CT	CG	CC	TT	TT	CC	TT	GG	TT
10GBA142	Guinea Bissau	An.gambiae	An.gambiae	AG	CT	CG	AA	CC	AC	AA	CC	AC	GG	GG	GG	CC	AA	TT	GG	CC	TT	TT	CC	TT	GG	TT
10GBA140	Guinea Bissau	An.gambiae	An.gambiae	GG	TT	GG	AA	TT	CC	AA	CC	AC	AG	AG	AG	AC	AC	CC	GG	CC	TT	TT	AC	AT	AG	AT
10GBA138	Guinea Bissau	An.coluzzii/An.gambiae	An.coluzzii/An.gambiae	AG	CT	CG	AG	CC	AC	AA	AC	AA	GG	AG	AG	AC	AC	TT	GG	CC	TT	TT	CC	TT	GG	TT
10GBA137	Guinea Bissau	An.gambiae	An.gambiae	GG	TT	CG	AA	CC	CC	AA	AC	CC	GG	AG	AG	AC	AA	TT	GG	CC	TT	TT	CC	TT	GG	TT
10GBA134	Guinea Bissau	An.coluzzii/An.gambiae	An.gambiae	AA	CC	CG	GG	CC	AA	AA	CC	AA	GG	AG	AG	AC	AA	TT	CG	AC	CT	GT	AC	AT	AG	AT
10GBA133	Guinea Bissau	An.coluzzii/An.gambiae	An.coluzzii/An.gambiae	AG	CT	GG	AG	CT	AC	AC	AC	AA	GG	AG	AG	AC	AA	TT	GG	CC	TT	TT	CC	TT	GG	TT
10GBA130	Guinea Bissau	An.coluzzii/An.gambiae	An.gambiae	AG	CC	GG	AG	CC	AC	AC	AC	AC	AG	AG	AG	AC	AC	CT	CG	AC	CT	GT	AC	AT	AG	AT
10GBA129	Guinea Bissau	An.coluzzii/An.gambiae	An.coluzzii/An.gambiae	AG	TT	GG	0	CT	CC	AA	AA	AC	AG	AG	AG	CC	AC	CT	GG	CC	TT	TT	CC	TT	GG	TT
10GBA127	Guinea Bissau	An.coluzzii/An.gambiae	An.gambiae	AG	TT	GG	AG	CT	AC	AA	AC	CC	AA	AG	AG	AC	AC	CT	GG	CC	TT	TT	CC	TT	GG	TT
10GBA125	Guinea Bissau	An.coluzzii/An.gambiae	An.gambiae	AG	CT	GG	AA	CT	AC	AA	AA	CC	AA	AG	AG	AA	AC	TT	CG	AC	CT	GT	AC	AT	AG	AT
10GBA122	Guinea Bissau	An.coluzzii/An.gambiae	An.coluzzii/An.gambiae	AG	TT	CG	AG	CC	AC	AA	AC	AA	GG	GG	0	CC	AA	0	GG	CC	TT	TT	CC	TT	GG	TT
10GBA118	Guinea Bissau	An.gambiae	An.gambiae	AA	CC	CG	GG	CC	AA	AA	AC	AA	GG	AG	AG	AC	AA	CC	GG	AC	CT	GT	0	AT	AG	AT
10GBA116	Guinea Bissau	An.coluzzii/An.gambiae	An.coluzzii/An.gambiae	AA	CC	CC	GG	CC	AA	CC	AA	AA	GG	AA	AA	AA	CC	CC	CC	AA	CC	GG	0	AA	AA	AA
10GBA112	Guinea Bissau	An.coluzzii	An.coluzzii	AA	CC	CG	AG	CC	AA	AA	AC	AA	GG	AA	AA	AA	CC	CC	CC	AA	CC	GG	0	AT	AG	AT
10GBA111	Guinea Bissau	An.coluzzii/An.gambiae	An.coluzzii/An.gambiae	GG	TT	CG	AA	CT	CC	AA	AA	AA	GG	AA	AA	AA	CC	TT	GG	CC	TT	TT	CC	TT	GG	TT
10GBA110	Guinea Bissau	An.gambiae	An.gambiae	GG	TT	CG	AA	CC	CC	AA	CC	AA	GG	AG	AG	AC	AC	TT	CG	CC	TT	TT	CC	TT	GG	TT
10GBA107	Guinea Bissau	An.gambiae	An.gambiae	AG	TT	CG	AA	CC	AC	AA	CC	AA	GG	GG	GG	CC	AA	CT	CC	AC	CT	GT	AA	AA	AG	AT
10GBA104	Guinea Bissau	An.coluzzii/An.gambiae	An.coluzzii/An.gambiae	AG	TT	GG	GG	CT	AC	AC	AC	AC	GG	AA	AA	AA	CC	CT	CG	AC	CT	GT	AC	AT	AG	AT
10GBA103	Guinea Bissau	An.coluzzii/An.gambiae	An.coluzzii/An.gambiae	AG	TT	GG	AA	CT	CC	AC	CC	AC	GG	AG	AG	AC	AA	TT	GG	CC	TT	TT	CC	TT	GG	TT
GB10-0116	Guinea Bissau	An.gambiae	An.gambiae	GG	TT	GG	AA	CT	CC	AA	AC	AA	GG	AA	AA	AA	CC	TT	GG	CC	TT	TT	CC	TT	GG	TT
GB10-0115	Guinea Bissau	An.gambiae	An.gambiae	GG	TT	GG	AA	CT	CC	AA	CC	AA	GG	AG	AG	AC	AC	TT	CG	AC	CT	TT	AC	AT	AG	AT
10GBA121	Guinea Bissau	An.coluzzii/An.gambiae	An.coluzzii/An.gambiae	AA	CC	CG	GG	CC	AA	CC	AA	AA	GG	AA	AA	AA	CC	CC	CC	AA	CC	GG	AA	AA	AA	AA
8-1192	The Gambia	An.coluzzii	NA	AG	CC	CC	AA	CC	CC	CC	AA	AA	GG	AA	AA	AA	CC	CC	CC	AA	CC	GG	AA	AA	AA	AA
8-1219	The Gambia	An.coluzzii	NA	AA	CC	CG	GG	CC	AA	CC	AA	AA	GG	AA	AA	AA	CC	CC	CC	AA	CC	GG	AA	AA	AA	AA
8-1221	The Gambia	An.coluzzii	NA	0	0	CC	GG	CC	AA	CC	AA	0	0	AA	AA	AA	CC	0	CC	AA	0	GG	0	AA	0	AA
8-1222	The Gambia	An.coluzzii	NA	AA	CC	CC	GG	CC	AA	CC	AA	AA	GG	AG	AG	AC	AC	CC	CC	AA	CC	GG	AA	AA	AA	AA
8-1195	The Gambia	An.coluzzii	NA	AA	CC	CC	GG	CC	AA	CC	AA	AA	GG	AG	AG	AC	AC	CC	CC	AA	CC	GG	AA	AA	AA	AA
8-1208	The Gambia	An.coluzzii	NA	AG	0	CG	GG	CC	AA	CC	AA	AA	GG	AA	AA	AA	CC	0	CC	AA	CC	GG	0	0	0	AA
8-1209	The Gambia	An.coluzzii	NA	AA	CC	GG	GG	CC	AA	CC	AA	AA	GG	AG	AG	AC	AC	CC	CC	AA	CC	GG	AA	AA	AA	AA
8-1191	The Gambia	An.coluzzii	NA	AA	CC	CG	GG	CC	AA	CC	AA	AA	GG	AA	AA	AA	CC	CC	CC	AA	CC	GG	AA	AA	AA	AA
8-1218	The Gambia	An.coluzzii	NA	AA	CC	CG	GG	CC	AA	CC	AA	AA	GG	AG	AG	AC	AA	CC	CC	AA	CC	GG	AA	AA	AA	AA
8-1272	The Gambia	An.coluzzii	NA	AA	CC	CC	GG	CC	AA	CC	AA	AA	GG	AA	AA	AA	CC	CC	CC	AA	CC	GG	0	AA	AA	AA
8-1280	The Gambia	An.coluzzii	NA	AA	0	GG	GG	CC	AA	CC	AA	0	0	AA	AA	AA	CC	0	CC	AA	CC	GG	0	0	0	AA
8-1274	The Gambia	An.coluzzii	NA	AG	0	GG	GG	CC	AA	CC	AA	AA	GG	AA	AA	AA	CC	0	CC	AA	CC	GG	AA	AA	AA	AA
8-1283	The Gambia	An.coluzzii	NA	AA	CC	CC	GG	CC	0	CC	AA	AA	GG	AA	AA	AA	CC	CC	CC	AA	CC	GG	AA	AA	AA	AA
8-1277	The Gambia	An.coluzzii	NA	AA	CC	CC	GG	CC	AA	CC	AA	AA	GG	AG	AG	AC	AC	CC	CC	AA	CC	GG	AA	AA	AA	AA
8-1240	The Gambia	An.coluzzii	NA	GG	TT	GG	AA	TT	CC	CC	CC	AC	GG	AG	AG	AC	AC	TT	GG	CC	TT	TT	CC	TT	GG	TT
8-1269	The Gambia	An.gambiae	NA	GG	TT	GG	AA	TT	CC	AA	AC	AC	AG	GG	GG	CC	AA	TT	GG	CC	TT	TT	CC	TT	GG	TT
8-1282	The Gambia	An.gambiae	NA	GG	0	GG	AA	TT	CC	AA	AC	CC	AA	AA	AA	AA	CC	0	GG	CC	TT	TT	0	TT	0	TT
8-1267	The Gambia	An.gambiae	NA	AG	TT	GG	AA	CT	AC	AA	AC	AA	GG	GG	GG	CC	AA	TT	GG	CC	TT	TT	0	TT	GG	TT
8-1281	The Gambia	An.gambiae	NA	AG	CT	CG	AA	CT	AC	AA	AC	AC	AG	AG	AG	AC	AA	TT	GG	CC	TT	TT	CC	TT	0	TT
8-1223	The Gambia	An.gambiae	NA	AA	0	GG	AG	CC	0	AC	AA	AC	GG	GG	GG	CC	AA	0	GG	CC	TT	TT	0	0	0	TT
8-1246	The Gambia	An.gambiae	NA	GG	0	GG	AA	CC	CC	AA	CC	CC	AA	AG	AG	AC	AA	0	GG	CC	TT	TT	0	TT	0	TT
8-1251	The Gambia	An.gambiae	NA	GG	TT	GG	AA	CT	CC	AA	AC	AC	GG	AG	AG	AC	AA	TT	GG	CC	TT	TT	CC	TT	GG	TT
8-1248	The Gambia	An.gambiae	NA	GG	TT	GG	AG	CT	CC	AA	CC	CC	AA	AG	AG	AC	AC	TT	GG	CC	TT	TT	CC	TT	0	TT
8-1254	The Gambia	An.gambiae	NA	AA	CC	CG	AA	CC	AA	AA	AC	AA	GG	AA	AA	AA	CC	TT	GG	CC	TT	TT	CC	TT	GG	TT
8-1239	The Gambia	An.gambiae	NA	AA	CC	CC	GG	CC	AA	CC	AA	AA	GG	AA	AA	AA	CC	CC	CC	AA	CC	GG	AA	AA	AA	AA
1-1190	The Gambia	An.coluzzii	NA	AG	CC	CG	AG	CC	AC	0	AA	AA	GG	AA	AA	AA	CC	CC	CC	AA	CC	GG	AA	AA	AA	AA
1-1183	The Gambia	An.coluzzii	NA	AA	CC	GG	AG	CC	AC	CC	AA	AA	GG	AA	AA	AA	CC	CC	CC	AA	CC	GG	AA	AA	AA	AA
1-1196	The Gambia	An.coluzzii	NA	AA	CC	CG	AG	CC	AA	CC	AA	AA	GG	AA	AA	AA	CC	CC	CC	AA	CC	GG	AA	AA	AA	AA
1-1189	The Gambia	An.coluzzii	NA	AG	CC	CG	GG	CC	AC	CC	AA	AA	GG	AA	AA	AA	CC	CC	CC	AA	CC	GG	AA	AA	AA	AA
1-1191	The Gambia	An.coluzzii	NA	AA	CC	CC	GG	CC	AA	CC	AA	AA	GG	AA	AA	AA	CC	CT	CC	AA	CC	GG	AA	AA	AA	AA
1-1197	The Gambia	An.coluzzii	NA	AA	CC	GG	GG	CC	AA	CC	AA	AA	GG	AA	AA	AA	CC	CC	CC	AA	CC	GG	AA	AA	AA	AA
1-1185	The Gambia	An.coluzzii	NA	AA	CC	CC	GG	CC	AA	CC	AA	AA	GG	AA	AA	AA	CC	CC	CC	AA	CC	GG	AA	AA	AA	AA
1-1182	The Gambia	An.coluzzii	NA	AA	0	CG	GG	CC	AA	CC	AA	AA	GG	AA	AA	AA	CC	CC	CC	AA	CC	GG	0	AA	AA	AA
9-1298	The Gambia	An.coluzzii/An.gambiae	NA	AG	TT	GG	AG	CT	AC	AA	CC	CC	AA	AG	AG	AC	0	TT	CG	AC	CT	GT	0	AT	AG	AT
9-1343	The Gambia	An.coluzzii/An.gambiae	NA	AG	0	GG	AG	CC	AA	AA	CC	AC	AG	AA	AA	AA	CC	0	GG	CC	TT	TT	0	0	0	TT
9-1311	The Gambia	An.coluzzii/An.gambiae	NA	AG	CT	CG	AA	CC	AC	AA	AC	CC	AA	AG	AG	AC	AC	TT	GG	CC	TT	TT	CC	TT	0	TT
9-1416	The Gambia	An.coluzzii/An.gambiae	NA	AA	CC	CC	GG	CC	AA	AA	AA	AC	AG	AG	AG	AC	AC	0	CG	AC	CT	GT	0	0	0	AT
9-1307	The Gambia	An.coluzzii/An.gambiae	NA	AA	CC	CG	GG	CT	AA	AA	AA	AC	AG	AG	AG	AC	AC	CT	CG	AC	CT	GT	AC	AT	AG	AT
9-1432	The Gambia	An.coluzzii/An.gambiae	NA	AA	CC	CC	AG	CT	AA	AA	AC	AC	AG	GG	GG	CC	AA	TT	GG	CC	TT	TT	0	TT	GG	TT
9-1411	The Gambia	An.coluzzii/An.gambiae	NA	GG	CT	CG	AG	CT	AC	AA	AC	AC	GG	AA	AA	AA	CC	CT	GG	CC	TT	TT	0	TT	GG	TT
9-1361	The Gambia	An.gambiae	NA	GG	0	GG	AA	TT	CC	AA	AC	CC	AA	GG	GG	CC	0	0	GG	CC	TT	TT	0	TT	0	TT
9-1353	The Gambia	An.gambiae	NA	AG	0	GG	AA	CT	AC	AA	CC	AC	GG	AG	AG	AC	AA	TT	GG	CC	TT	TT	0	TT	GG	TT
9-1349	The Gambia	An.gambiae	NA	AA	CC	CG	AG	CC	AA	AA	CC	CC	0	AG	AG	AC	AC	TT	GG	CC	TT	TT	CC	TT	GG	TT
9-1345	The Gambia	An.gambiae	NA	AA	CC	CC	AA	CT	AA	AA	CC	AC	AG	AG	AG	AC	0	0	GG	0	0	TT	CC	TT	0	TT
9-1335	The Gambia	An.gambiae	NA	AG	CT	GG	AG	CT	AC	AA	AC	CC	AA	GG	GG	CC	AA	TT	CG	CC	TT	TT	CC	TT	GG	TT
9-1332	The Gambia	An.gambiae	NA	AG	CT	CG	AA	CT	AC	AA	AC	AC	AG	AG	AG	AC	AC	TT	GG	CC	TT	TT	CC	TT	GG	TT
9-1330	The Gambia	An.gambiae	NA	AA	CC	CG	AG	CC	AA	AA	AC	AC	AG	AA	AA	AA	CC	TT	GG	CC	TT	TT	CC	TT	0	TT
9-1329	The Gambia	An.gambiae	NA	AA	CC	0	GG	0	AA	CC	AA	AA	GG	AA	AA	AA	CC	0	CC	AA	CC	GG	AA	0	0	AA
9-1427	The Gambia	An.coluzzii	NA	AA	CC	CC	AG	CC	AC	CC	AA	AA	GG	AA	AA	AA	CC	CC	CC	AA	CC	GG	AA	AA	AA	AA
9-1419	The Gambia	An.coluzzii	NA	AG	CC	0	GG	CC	AA	CC	AA	AA	GG	AG	AG	AC	AC	CC	CC	AA	CC	GG	AA	AA	AA	AA
9-1425	The Gambia	An.coluzzii	NA	AG	0	CG	GG	CC	AA	CC	AA	AA	GG	AA	AA	AA	CC	CC	CC	AA	CC	GG	AA	AA	AA	AA
9-1421	The Gambia	An.coluzzii	NA	AA	CC	CC	GG	CC	AA	CC	AA	AA	GG	AA	AA	AA	CC	CC	CC	AA	CC	GG	AA	AA	0	AA
9-1438	The Gambia	An.coluzzii	NA	AA	CC	CG	0	CC	AA	CC	AA	AA	GG	AA	AA	AA	CC	CC	CC	AA	CC	GG	AA	AA	0	AA
9-1434	The Gambia	An.coluzzii	NA	AA	CC	CC	AG	CC	AC	CC	AA	AA	GG	AA	AA	AA	CC	CC	CC	AA	CC	GG	AA	0	AA	AA
9-1413	The Gambia	An.coluzzii	NA	AA	0	CG	GG	CC	AA	CC	AA	AA	GG	AA	AA	AA	CC	CC	CC	AA	CC	GG	0	AA	AA	AA
9-1418	The Gambia	An.coluzzii	NA	AA	CC	CC	GG	CC	AA	CC	AA	AA	GG	AA	AA	AA	CC	CC	CC	AA	CC	GG	AA	AA	AA	AA
9-1271	The Gambia	An.coluzzii	NA	AA	CC	CC	GG	CC	AA	CC	AA	AA	GG	AA	AA	AA	CC	CC	CC	AA	CC	GG	AA	AA	AA	AA
9-1272	The Gambia	An.coluzzii	NA	AA	CC	CC	GG	CC	AA	CC	AA	AA	GG	AA	AA	AA	CC	CC	CC	AA	CC	GG	AA	AA	AA	AA
9-1267	The Gambia	An.coluzzii	NA	AA	CC	CC	GG	CC	AA	CC	AA	AA	GG	AA	AA	AA	CC	CC	CC	AA	CC	GG	AA	AA	AA	AA
9-1285	The Gambia	An.coluzzii	NA	AA	CC	CC	GG	CC	AA	CC	AA	AA	GG	AA	AA	AA	CC	CC	CC	AA	CC	GG	AA	AA	AA	AA
9-1286	The Gambia	An.coluzzii	NA	AA	CC	CC	GG	CC	AA	CC	AA	AA	GG	AG	AG	AA	AC	CC	CC	AA	CC	GG	AA	AA	AA	AA
9-1263	The Gambia	An.coluzzii	NA	AA	CC	CC	GG	CC	AA	CC	AA	AA	GG	AA	AA	AA	CC	CC	CC	AA	CC	GG	AA	AA	AA	AA
9-1287	The Gambia	An.coluzzii	NA	AA	CC	CC	GG	CC	AA	CC	AA	AA	GG	AA	AA	AA	CC	CC	CC	AA	CC	GG	AA	AA	AA	AA
9-1293	The Gambia	An.coluzzii	NA	AA	CC	CC	GG	CC	AA	CC	AA	AA	GG	AA	AA	AA	CC	CC	CC	AA	CC	GG	AA	AA	AA	AA
9-1290	The Gambia	An.coluzzii	NA	AA	CC	CC	GG	CC	AA	CC	AA	AA	GG	AA	AA	AA	CC	CC	CC	AA	CC	GG	AA	AA	AA	AA
9-1276	The Gambia	An.coluzzii	NA	0	0	0	AG	TT	0	AA	CC	AC	AG	AA	AA	AA	CC	0	GG	CC	TT	TT	0	0	0	TT
9-1246	The Gambia	An.gambiae	NA	AA	0	GG	GG	CC	AC	AA	AC	CC	0	GG	GG	CC	AA	TT	GG	CC	TT	TT	0	TT	0	TT
9-1245	The Gambia	An.gambiae	NA	AG	CT	CG	AG	CT	AC	AC	CC	AC	AG	AG	AG	CC	AC	TT	GG	CC	TT	TT	0	TT	GG	TT
9-1275	The Gambia	An.gambiae	NA	AG	CT	GG	AG	CT	AC	AA	AA	AA	GG	AA	AA	AA	CC	TT	GG	CC	TT	TT	CC	TT	GG	TT
9-1284	The Gambia	An.gambiae	NA	GG	TT	GG	AA	CT	AC	AA	AC	AC	GG	GG	GG	CC	AA	TT	GG	CC	TT	TT	CC	TT	GG	TT
9-1282	The Gambia	An.gambiae	NA	AG	TT	GG	AA	CT	AC	AA	AC	CC	AA	AG	AG	AC	0	TT	GG	CC	TT	TT	CC	TT	GG	TT
9-1260	The Gambia	An.gambiae	NA	AG	CT	CG	AA	CC	AC	AA	AC	CC	0	AG	AG	AC	AC	0	GG	CC	TT	TT	0	TT	GG	TT
9-1262	The Gambia	An.gambiae	NA	AA	CC	CC	AG	CT	AA	AA	AC	CC	AA	AG	AG	AC	AC	TT	GG	CC	TT	TT	0	TT	GG	TT
9-1254	The Gambia	An.gambiae	NA	AG	0	GG	AA	CT	AC	AC	AA	CC	AA	GG	GG	CC	AA	TT	GG	CC	TT	TT	0	TT	GG	TT
9-1274	The Gambia	An.gambiae	NA	AG	CT	CG	AA	CT	AC	AA	AC	AC	GG	AG	AG	AC	AA	TT	GG	CC	TT	TT	CC	TT	GG	TT
9-1137	The Gambia	An.coluzzii/An.gambiae	NA	AG	CT	CG	AG	TT	AC	AA	CC	AC	AG	AG	AG	AC	AA	TT	GG	CC	TT	TT	CC	TT	GG	TT
9-1101	The Gambia	An.coluzzii/An.gambiae	NA	AG	CC	CG	AG	CT	AC	AA	CC	AA	GG	AA	AA	AA	CC	TT	GG	CC	TT	TT	CC	TT	GG	TT
9-1277	The Gambia	An.coluzzii/An.gambiae	NA	AG	CT	GG	AG	CT	AC	AA	CC	CC	0	AG	AG	AC	AA	TT	GG	CC	TT	TT	CC	TT	GG	TT
9-1080	The Gambia	An.coluzzii/An.gambiae	NA	GG	0	CG	AA	CT	CC	AC	AC	AC	AG	GG	GG	CC	AA	CT	CG	AC	CT	GT	0	AT	AG	AT
9-1059	The Gambia	An.coluzzii/An.gambiae	NA	AG	0	CG	AA	TT	CC	AA	AA	AC	GG	AG	AG	AC	0	0	GG	CC	TT	TT	0	0	0	TT
9-1281	The Gambia	An.gambiae	NA	AA	CC	CC	GG	CC	AA	CC	AA	AA	GG	AA	AA	AA	CC	CC	CC	AA	CC	GG	AA	AA	AA	AA
2-1040	The Gambia	An.coluzzii	NA	AA	CC	CC	GG	CC	AA	CC	AA	AA	GG	AA	AA	AA	CC	CC	CC	AA	CC	GG	AA	AA	AA	AA
2-1036	The Gambia	An.coluzzii	NA	AA	CC	CG	GG	CC	AC	CC	AA	AA	GG	AA	AA	AA	CC	CC	CC	AA	CC	GG	AA	AA	AA	AA
2-1025	The Gambia	An.coluzzii	NA	AA	CC	CC	GG	CC	AA	AC	AA	AA	GG	AA	AA	AA	CC	CC	CC	AA	CC	GG	AA	AA	AA	AA
2-1028	The Gambia	An.coluzzii	NA	AA	CC	CG	GG	CC	AA	CC	AA	AA	GG	AA	AA	AA	CC	CC	CC	AA	CC	GG	AA	AA	AA	AA
2-1022	The Gambia	An.coluzzii	NA	AA	CC	CC	GG	CC	AA	CC	AA	AA	GG	AA	AA	AA	CC	CC	CC	AA	CC	GG	AA	AA	AA	AA
2-1003	The Gambia	An.coluzzii	NA	AA	CC	CC	GG	CC	AA	CC	AA	AA	GG	AA	AA	AA	CC	CC	CC	AA	CC	GG	AA	AA	AA	AA
2-1064	The Gambia	An.coluzzii	NA	AA	CC	CC	GG	CC	AA	CC	AA	AA	GG	AA	AA	AA	CC	CC	CC	AA	CC	GG	AA	AA	AA	AA
2-1008	The Gambia	An.coluzzii	NA	AA	CC	CG	GG	CC	AC	CC	AA	AA	GG	AA	AA	AA	CC	CC	CC	AA	CC	GG	AA	AA	AA	AA
4-1036	The Gambia	An.coluzzii	NA	AA	CC	0	GG	CC	AA	CC	AA	AA	GG	AA	AA	AA	CC	0	CC	AA	CC	GG	0	0	0	AA
4-1014	The Gambia	An.coluzzii	NA	AA	0	CC	GG	CC	0	CC	AA	AA	GG	AA	AA	AA	CC	0	CC	AA	CC	GG	0	0	0	AA
4-1029	The Gambia	An.coluzzii	NA	AA	0	CC	GG	CC	AA	CC	AA	AA	GG	AA	AA	AA	CC	0	CC	AA	CC	GG	0	AA	AA	AA
4-1021	The Gambia	An.coluzzii	NA	AA	CC	CG	GG	CC	AA	CC	AA	AA	GG	AA	AA	AA	CC	CC	CC	AA	CC	GG	AA	AA	AA	AA
4-1024	The Gambia	An.coluzzii	NA	AA	CC	CC	GG	CC	AA	CC	AA	AA	GG	AA	AA	AA	CC	CC	CC	AA	CC	GG	AA	AA	AA	AA
4-1013	The Gambia	An.coluzzii	NA	AA	CC	CC	GG	CC	AA	CC	AA	AA	GG	AG	AG	AC	AC	CC	CC	AA	CC	GG	AA	AA	AA	AA
4-1012	The Gambia	An.coluzzii	NA	AA	CC	CC	GG	CC	AA	CC	AA	AA	GG	AA	AA	AA	CC	CC	CC	AA	CC	GG	0	0	AA	AA
4-1025	The Gambia	An.coluzzii	NA	AG	CC	CC	GG	CC	AA	CC	AA	AA	GG	AA	AA	AA	CC	CC	CC	AA	CC	GG	AA	AA	AA	AA
4-1040	The Gambia	An.coluzzii	NA	AA	CC	CC	GG	CC	AA	CC	AA	AA	GG	AA	AA	AA	CC	CC	CC	AA	CC	GG	AA	AA	AA	AA
4-1033	The Gambia	An.coluzzii	NA	AA	CC	GG	GG	CC	AA	CC	AA	AC	AG	AA	AA	AA	CC	CC	CC	AA	CC	GG	AA	AA	AA	AA
4-1039	The Gambia	An.coluzzii	NA	AA	CC	CG	GG	CC	AA	CC	AA	AA	GG	AA	AA	AA	CC	CC	CC	AA	CC	GG	AA	AA	AA	AA
4-1032	The Gambia	An.coluzzii	NA	AG	CC	GG	GG	CC	AA	CC	AA	AA	GG	AA	AA	AA	CC	CC	CC	AA	CC	GG	AA	AA	AA	AA
3-1127	The Gambia	An.coluzzii	NA	0	CC	CC	AA	TT	CC	AA	CC	CC	GG	GG	GG	CC	AA	CC	GG	CC	CC	TT	0	TT	AA	AA
3-1135	The Gambia	An.coluzzii	NA	AA	CC	CG	GG	CC	AA	CC	AA	AA	GG	AA	AA	AA	CC	CC	CC	AA	CC	GG	0	0	AA	AA
3-1124	The Gambia	An.coluzzii	NA	AG	CC	CG	GG	CC	AC	CC	AA	AA	GG	AA	AA	AA	CC	CC	CC	AA	CC	GG	AA	AA	AA	AA
3-1117	The Gambia	An.coluzzii	NA	AA	CC	CG	GG	CC	AA	CC	AA	AA	GG	AA	AA	AA	CC	CC	CC	AA	CC	GG	AA	AA	AA	AA
3-1096	The Gambia	An.coluzzii	NA	AA	CC	CC	GG	CC	AA	CC	AA	AA	GG	AA	AA	AA	CC	CC	CC	AA	CC	GG	AA	AA	AA	AA
3-1075	The Gambia	An.coluzzii	NA	AA	CC	CG	GG	CC	AA	CC	AA	AA	GG	AG	AG	CC	AC	CC	CC	AA	CC	GG	AA	AA	AA	AA
3-1121	The Gambia	An.coluzzii	NA	AA	CC	CG	GG	CC	AA	CC	AA	AA	GG	AA	AA	AA	CC	CC	CC	AA	CC	GG	AA	AA	AA	AA
3-1082	The Gambia	An.coluzzii	NA	AA	CC	CC	GG	CC	AA	CC	AA	AA	GG	AA	AA	AA	CC	CC	CC	AA	CC	GG	AA	AA	AA	AA
3-1119	The Gambia	An.coluzzii	NA	AA	CC	CC	GG	CC	AA	CC	AA	AA	GG	AA	AA	AA	CC	CC	CC	AA	CC	GG	AA	AA	AA	AA
7-1209	The Gambia	An.coluzzii	NA	AA	CC	CC	AG	CC	AA	CC	AA	AA	GG	AA	AA	AA	CC	CC	CC	AA	CC	GG	AA	AA	AA	AA
7-1126	The Gambia	An.coluzzii	NA	AA	CC	CC	GG	CC	AA	CC	AA	AA	GG	AA	AA	AA	CC	CC	CC	AA	CC	GG	AA	AA	AA	AA
11-1281	The Gambia	An.coluzzii	NA	AG	CC	CG	AG	CC	AC	CC	AA	AA	GG	AA	AA	AA	CC	CC	CC	AA	CC	GG	AA	AA	AA	AA
11-1277	The Gambia	An.coluzzii	NA	AA	CC	CC	GG	CC	AA	CC	AA	AA	GG	AA	AA	AA	CC	CC	CC	AA	CC	GG	AA	AA	AA	AA
11-1295	The Gambia	An.coluzzii	NA	AA	CC	CG	GG	CC	AA	CC	AA	AA	GG	AA	AA	AA	CC	CC	CC	AA	CC	GG	AA	AA	AA	AA
11-1286	The Gambia	An.coluzzii	NA	AA	CC	CC	GG	CC	AA	CC	AA	AA	GG	AA	AA	AA	CC	0	CC	AA	CC	GG	0	AA	AA	AA
11-1284	The Gambia	An.coluzzii	NA	AA	CC	CC	GG	CC	AA	CC	AA	AA	GG	AA	AA	AA	CC	CC	CC	AA	CC	GG	AA	AA	AA	AA
11-1294	The Gambia	An.coluzzii	NA	AA	CC	CC	AG	CC	AA	CC	AC	AC	GG	AA	AA	AA	CC	CC	CC	AA	CC	GG	AA	AA	AA	AA
11-1293	The Gambia	An.coluzzii	NA	AA	CC	CC	0	CC	0	CC	AA	AA	GG	AA	AA	AA	CC	0	CC	AA	CC	GG	AA	0	AA	AA
11-1290	The Gambia	An.coluzzii	NA	AA	CC	CG	GG	CC	AA	CC	AA	AA	GG	AA	AA	AA	CC	CC	CC	AA	CC	GG	AA	AA	AA	AA
11-1287	The Gambia	An.coluzzii	NA	GG	CC	GG	AG	CC	CC	CC	AA	AA	GG	AA	AA	AA	CC	CC	CC	AA	CC	GG	AA	AA	AA	AA
11-1279	The Gambia	An.coluzzii	NA	AA	CC	CC	GG	CC	AA	CC	AC	AA	GG	AA	AA	AA	CC	CC	CC	AA	CC	GG	AA	AA	AA	AA
7-1096	The Gambia	An.coluzzii	NA	AA	CC	CC	GG	CC	AA	CC	AA	AA	GG	AA	AA	AA	CC	CC	CC	AA	CC	GG	AA	AA	AA	AA
7-1057	The Gambia	An.coluzzii	NA	AA	CC	CG	GG	CC	AA	CC	AA	AA	GG	AA	AA	AA	CC	CC	CC	AA	CC	GG	AA	AA	AA	AA
5-1194	The Gambia	An.coluzzii	NA	AA	CC	CC	GG	CC	AA	CC	AA	AA	GG	AA	AA	AA	CC	CC	CC	AA	CC	GG	AA	AA	AA	AA
5-1191	The Gambia	An.coluzzii	NA	AA	CC	CG	GG	CC	AA	CC	AA	AA	GG	AA	AA	AA	CC	CC	CC	AA	CC	GG	AA	AA	AA	AA
5-1175	The Gambia	An.coluzzii	NA	AA	CC	CC	GG	CC	AA	CC	AA	AA	GG	AA	AA	AA	CC	CC	CC	AA	CC	GG	AA	AA	AA	AA
5-1196	The Gambia	An.coluzzii	NA	GG	TT	GG	AA	TT	CC	AA	CC	CC	AA	GG	GG	CC	AA	TT	GG	CC	TT	TT	CC	TT	0	TT
5-1210	The Gambia	An.gambiae	NA	GG	TT	GG	AA	TT	CC	AA	CC	CC	AA	GG	GG	CC	AA	TT	GG	CC	TT	TT	CC	TT	GG	TT
5-1165	The Gambia	An.gambiae	NA	GG	TT	GG	AA	TT	CC	AA	CC	CC	AA	GG	GG	CC	AA	TT	GG	CC	TT	TT	CC	TT	GG	TT
5-1212	The Gambia	An.gambiae	NA	AG	TT	GG	AG	CT	AC	AA	CC	CC	AA	GG	GG	CC	AA	TT	GG	CC	TT	TT	CC	TT	GG	TT
5-1192	The Gambia	An.gambiae	NA	GG	TT	GG	AA	TT	CC	AA	CC	CC	AA	GG	GG	CC	AA	TT	GG	CC	TT	TT	CC	TT	GG	TT
5-1190	The Gambia	An.gambiae	NA	AA	CC	CC	GG	CC	AA	CC	AA	AA	GG	AA	AA	AA	CC	CC	CC	AA	CC	GG	AA	AA	AA	AA
7-1079	The Gambia	An.coluzzii	NA	AA	CC	CC	GG	CC	AA	CC	AA	AA	GG	AA	AA	AA	CC	CC	CC	AA	CC	GG	AA	AA	AA	AA
7-1031	The Gambia	An.coluzzii	NA	AA	CC	CC	GG	CC	AA	CC	AA	AA	GG	AA	AA	AA	CC	CC	CC	AA	CC	GG	AA	AA	AA	AA
5-1205	The Gambia	An.coluzzii	NA	AA	CC	CC	GG	CC	AA	CC	AA	AA	GG	AA	AA	AA	CC	CC	CC	AA	CC	GG	AA	AA	AA	AA
5-1180	The Gambia	An.coluzzii	NA	AA	CC	CG	GG	CC	AA	CC	AA	AA	GG	AA	AA	AA	CC	CC	CC	AA	CC	GG	AA	AA	AA	AA
5-1062	The Gambia	An.coluzzii	NA	AA	CC	CC	GG	CC	AA	CC	AA	AA	GG	AA	AA	AA	CC	CC	CC	AA	CC	GG	AA	AA	AA	AA
5-1066	The Gambia	An.coluzzii	NA	AA	CC	CG	AG	CC	AC	CC	AA	AA	GG	AA	AA	AA	CC	CC	CC	AA	CC	GG	AA	AA	AA	AA
5-1056	The Gambia	An.coluzzii	NA	GG	TT	GG	AA	TT	CC	AA	AC	CC	AA	GG	GG	CC	AA	TT	GG	CC	TT	TT	0	TT	GG	TT
5-1193	The Gambia	An.gambiae	NA	GG	TT	GG	AA	TT	CC	AA	CC	CC	AA	GG	GG	CC	AA	TT	GG	CC	TT	TT	0	TT	GG	TT
5-1185	The Gambia	An.gambiae	NA	GG	TT	GG	AA	TT	CC	AA	CC	CC	AA	GG	GG	CC	AA	TT	GG	CC	TT	TT	CC	TT	GG	TT
5-1208	The Gambia	An.gambiae	NA	GG	TT	GG	AA	TT	CC	AA	CC	AC	GG	GG	GG	CC	AA	TT	GG	CC	TT	TT	CC	TT	GG	TT
5-1219	The Gambia	An.gambiae	NA	AA	CC	CC	GG	CC	AA	CC	AA	AA	GG	AA	AA	AA	CC	CC	CC	AA	CC	GG	AA	AA	AA	AA
7-1039	The Gambia	An.coluzzii	NA	GG	TT	GG	AA	TT	CC	AA	CC	CC	AA	GG	GG	CC	AA	TT	GG	CC	TT	TT	CC	TT	GG	TT
7-1205	The Gambia	An.gambiae	NA	GG	TT	GG	AA	TT	CC	AA	CC	CC	AA	GG	GG	CC	AA	TT	GG	CC	TT	TT	CC	TT	GG	TT
7-1202	The Gambia	An.gambiae	NA	GG	TT	GG	AA	TT	CC	AC	CC	CC	AA	GG	GG	CC	AA	TT	GG	CC	TT	TT	CC	TT	GG	TT
7-1208	The Gambia	An.gambiae	NA	GG	TT	GG	AA	TT	CC	AA	CC	CC	AA	GG	GG	CC	AA	TT	GG	CC	TT	TT	CC	TT	GG	TT
7-1214	The Gambia	An.gambiae	NA	GG	TT	GG	0	TT	CC	AA	CC	CC	AA	GG	GG	CC	AA	TT	GG	CC	TT	TT	CC	TT	GG	TT
7-1222	The Gambia	An.gambiae	NA	GG	TT	GG	AA	TT	CC	AA	CC	CC	AA	GG	GG	CC	AA	TT	GG	CC	TT	TT	CC	TT	GG	TT
7-1219	The Gambia	An.gambiae	NA	GG	TT	GG	AA	TT	CC	AA	CC	CC	AA	GG	GG	CC	AA	TT	GG	CC	TT	TT	CC	TT	GG	TT
7-1211	The Gambia	An.gambiae	NA	GG	TT	GG	AA	TT	CC	AA	CC	CC	AA	GG	GG	CC	AA	TT	GG	CC	TT	TT	CC	TT	GG	TT
7-1212	The Gambia	An.gambiae	NA	GG	TT	GG	AA	TT	CC	AA	CC	CC	AA	GG	GG	CC	AA	TT	GG	CC	TT	TT	CC	TT	GG	TT
7-1221	The Gambia	An.gambiae	NA	GG	TT	GG	AA	TT	CC	AA	CC	CC	AA	GG	GG	CC	AA	TT	GG	CC	TT	TT	CC	TT	GG	TT
6-1062	The Gambia	An.gambiae	NA	GG	TT	GG	AA	TT	CC	AA	CC	CC	AA	GG	GG	CC	AA	TT	GG	CC	TT	TT	0	TT	GG	TT
6-1061	The Gambia	An.gambiae	NA	GG	TT	GG	AA	TT	CC	AA	CC	CC	AA	GG	GG	CC	AA	TT	GG	CC	TT	TT	0	TT	GG	TT
6-1066	The Gambia	An.gambiae	NA	GG	TT	GG	AA	TT	CC	AA	CC	CC	AA	GG	GG	CC	AA	TT	GG	CC	TT	TT	CC	TT	GG	TT
6-1060	The Gambia	An.gambiae	NA	GG	TT	GG	AA	TT	CC	AA	CC	CC	AA	GG	GG	CC	AA	TT	GG	CC	TT	TT	CC	TT	GG	TT
6-1028	The Gambia	An.gambiae	NA	GG	TT	GG	AA	TT	CC	AA	CC	CC	AA	GG	GG	CC	AA	TT	GG	CC	TT	TT	CC	TT	GG	TT
6-1052	The Gambia	An.gambiae	NA	GG	TT	GG	AA	TT	CC	AA	CC	CC	AA	GG	GG	CC	AA	TT	GG	CC	TT	TT	0	TT	GG	TT
6-1063	The Gambia	An.gambiae	NA	GG	TT	GG	AA	TT	CC	AA	CC	CC	AA	GG	GG	CC	AA	TT	GG	CC	TT	TT	CC	TT	GG	TT
6-1058	The Gambia	An.gambiae	NA	GG	TT	GG	AA	TT	CC	AC	CC	CC	AA	GG	GG	CC	AA	TT	GG	CC	TT	TT	CC	TT	GG	TT
6-1055	The Gambia	An.gambiae	NA	GG	TT	GG	AA	TT	CC	AA	CC	CC	AA	GG	GG	CC	AA	TT	GG	CC	TT	TT	CC	TT	GG	TT
6-1053	The Gambia	An.gambiae	NA
